# Supplementary material for: Molecular regulation of PPARγ/RXRα signaling by the novel cofactor ZFP407
Source: PLoS One. 2024 May 23;19(5):e0294003. doi: 10.1371/journal.pone.0294003 (PMC11115250; doi:10.1371/journal.pone.0294003)
Supplement: S1 Table — MACS2 identified peaks and motif enrichment as determined by HOMER in ZFP407 peaks segregated by overlap or non-overlap with PPARγ, CEBPα, and RXRα ChIP-seq peaks. Data included relates to motif searches considering all ZFP407 peaks as well as the top 1,000 peaks and JASPAR matched TF binding motifs for the top 1,000 peaks. (XLSX) [file pone.0294003.s001.xlsx]

## Sheet: ZFP407 top 1000 peaks
chr	start	end	ID
chr1	5072815	5073455	1
chr1	7387633	7388156	2
chr1	9738184	9738894	3
chr1	10223219	10223813	4
chr1	16094467	16095279	5
chr1	16646701	16647574	6
chr1	43990388	43991037	7
chr1	54307283	54307982	8
chr1	57029456	57030707	9
chr1	58501941	58502518	10
chr1	59029891	59030759	11
chr1	59293757	59294961	12
chr1	60154346	60155400	13
chr1	63222644	63223773	14
chr1	63776716	63777728	15
chr1	72290359	72290997	16
chr1	72301259	72301622	17
chr1	72629539	72630395	18
chr1	74331017	74331840	19
chr1	75188424	75189325	20
chr1	82721204	82722071	21
chr1	88478847	88479662	22
chr1	88599815	88600521	23
chr1	89904688	89905361	24
chr1	94830797	94831357	25
chr1	95239185	95240452	26
chr1	95531724	95532593	27
chr1	95651430	95652110	28
chr1	108067709	108068228	29
chr1	120284822	120285989	30
chr1	129670358	129671270	31
chr1	129998948	129999689	32
chr1	130140477	130141228	33
chr1	133763503	133764312	34
chr1	134313778	134314540	35
chr1	135027516	135028430	36
chr1	136852166	136852873	37
chr1	137326644	137327372	38
chr1	152239771	152240812	39
chr1	153275219	153275874	40
chr1	153601956	153602652	41
chr1	163657435	163657919	42
chr1	169323699	169324599	43
chr1	171461293	171461932	44
chr1	172797403	172799004	45
chr1	173210774	173211981	46
chr1	173433239	173433729	47
chr1	174056624	174057738	48
chr1	177810489	177811278	49
chr1	178744277	178745225	50
chr1	179913044	179913656	51
chr1	180117323	180117874	52
chr1	183073795	183074765	53
chr1	183080762	183081270	54
chr1	190830926	190832021	55
chr1	197067645	197068189	56
chr10	7386941	7387657	57
chr10	12727970	12728684	58
chr10	14424872	14425621	59
chr10	21015483	21016355	60
chr10	23506688	23507737	61
chr10	40068698	40069228	62
chr10	40602515	40603465	63
chr10	41529042	41529947	64
chr10	42197972	42198555	65
chr10	59342260	59343131	66
chr10	67011753	67012412	67
chr10	79144358	79144900	68
chr10	79208988	79209564	69
chr10	79229350	79230148	70
chr10	79371300	79371915	71
chr10	80023880	80024612	72
chr10	80260419	80261546	73
chr10	80363194	80363945	74
chr10	80380656	80381241	75
chr10	80599997	80600412	76
chr10	80958813	80959700	77
chr10	84379662	84380506	78
chr10	85419798	85420844	79
chr10	86168239	86169140	80
chr10	92915723	92916568	81
chr10	99949731	99950419	82
chr10	111409467	111410102	83
chr10	121063367	121063867	84
chr10	126467316	126468094	85
chr10	126748466	126749270	86
chr10	127739892	127741000	87
chr10	128002496	128003463	88
chr11	3023682	3024428	89
chr11	3102102	3102685	90
chr11	3308733	3309387	91
chr11	3996576	3996967	92
chr11	4603962	4604867	93
chr11	5661849	5662518	94
chr11	6191571	6192554	95
chr11	16850985	16851727	96
chr11	20100982	20101657	97
chr11	21471472	21472307	98
chr11	22881788	22882602	99
chr11	29072571	29073540	100
chr11	29426107	29426674	101
chr11	29447631	29448434	102
chr11	29925872	29926516	103
chr11	30854252	30854881	104
chr11	31571795	31572291	105
chr11	32542246	32542965	106
chr11	35582752	35583165	107
chr11	43561187	43561760	108
chr11	50640626	50641511	109
chr11	50872536	50873262	110
chr11	57981556	57982246	111
chr11	57984991	57985754	112
chr11	59859695	59860472	113
chr11	60230097	60230949	114
chr11	60691728	60692823	115
chr11	61318201	61319229	116
chr11	61770074	61770526	117
chr11	62416051	62416558	118
chr11	67779505	67780569	119
chr11	69208457	69209866	120
chr11	69714824	69715405	121
chr11	69726728	69728109	122
chr11	69808761	69809502	123
chr11	69828421	69829115	124
chr11	69833798	69834845	125
chr11	70817661	70818290	126
chr11	72020173	72021424	127
chr11	74462619	74463670	128
chr11	74738921	74739810	129
chr11	75274627	75275218	130
chr11	75444103	75445291	131
chr11	76220217	76221050	132
chr11	76758862	76759735	133
chr11	77795064	77796200	134
chr11	78349523	78350175	135
chr11	78959808	78960275	136
chr11	79902490	79903471	137
chr11	80022049	80023138	138
chr11	83084531	83085077	139
chr11	86070359	86071314	140
chr11	87256282	87256803	141
chr11	87275394	87275965	142
chr11	87284497	87285045	143
chr11	88834979	88835529	144
chr11	90498829	90499878	145
chr11	93746913	93747652	146
chr11	95171185	95171934	147
chr11	95527827	95528640	148
chr11	96638622	96639165	149
chr11	96650147	96650792	150
chr11	97564408	97564964	151
chr11	98448324	98449030	152
chr11	98543690	98544422	153
chr11	98670916	98671317	154
chr11	100599124	100599851	155
chr11	100943626	100944869	156
chr11	101278046	101279255	157
chr11	101413253	101414112	158
chr11	101502641	101503124	159
chr11	101519213	101519658	160
chr11	102889403	102890166	161
chr11	102977235	102977615	162
chr11	106077561	106078662	163
chr11	106649666	106650977	164
chr11	108872881	108873455	165
chr11	114529622	114530640	166
chr11	115048339	115049187	167
chr11	115489204	115489825	168
chr11	115891177	115891982	169
chr11	115948209	115948973	170
chr11	116029206	116029810	171
chr11	116134981	116135677	172
chr11	116167268	116168350	173
chr11	116714641	116715340	174
chr11	117710034	117710842	175
chr11	117734383	117735085	176
chr11	118280087	118280882	177
chr11	119464043	119465156	178
chr11	119774457	119776002	179
chr11	121312955	121313956	180
chr12	3109745	3110237	181
chr12	3234963	3235928	182
chr12	4233502	4234450	183
chr12	9036524	9037299	184
chr12	10397388	10398146	185
chr12	13275202	13276655	186
chr12	21379315	21379898	187
chr12	29975664	29976322	188
chr12	32184175	32184937	189
chr12	32634928	32635717	190
chr12	40949048	40950169	191
chr12	53705520	53706016	192
chr12	55796418	55797775	193
chr12	56181046	56181762	194
chr12	56936975	56937713	195
chr12	66273391	66274248	196
chr12	70457675	70458612	197
chr12	70472524	70473318	198
chr12	72931638	72932544	199
chr12	74387414	74388236	200
chr12	77938189	77939182	201
chr12	78062643	78063586	202
chr12	80273195	80273881	203
chr12	82695679	82696300	204
chr12	84937897	84938565	205
chr12	88488085	88489121	206
chr12	88607005	88607908	207
chr12	88812897	88813510	208
chr12	89598762	89599424	209
chr12	92622350	92623209	210
chr12	93087307	93088019	211
chr12	98299538	98300098	212
chr12	101348081	101348879	213
chr12	101397399	101398143	214
chr12	107248068	107248757	215
chr12	112088085	112088666	216
chr12	112615874	112616499	217
chr13	12350104	12350709	218
chr13	12487294	12488165	219
chr13	12553147	12554020	220
chr13	14046431	14047006	221
chr13	14155436	14156019	222
chr13	14705187	14705922	223
chr13	29946981	29947986	224
chr13	32893657	32894688	225
chr13	35997522	35998297	226
chr13	38128595	38129506	227
chr13	41344787	41345453	228
chr13	46823261	46823639	229
chr13	49436401	49437413	230
chr13	54691077	54692066	231
chr13	54795240	54796210	232
chr13	55637218	55638220	233
chr13	55694231	55694794	234
chr13	67161782	67162351	235
chr13	67738215	67739000	236
chr13	67784044	67784740	237
chr13	73741173	73741583	238
chr13	76235772	76236333	239
chr13	77578048	77578423	240
chr13	81849759	81850740	241
chr13	85428489	85429176	242
chr13	86185947	86186694	243
chr13	96145127	96145723	244
chr13	97157753	97158505	245
chr13	97312194	97312726	246
chr13	100894382	100895333	247
chr13	101500487	101501216	248
chr13	113717107	113718136	249
chr13	115177622	115178717	250
chr13	119175407	119176243	251
chr14	19103102	19103958	252
chr14	21113406	21114128	253
chr14	21526285	21526922	254
chr14	25305794	25306544	255
chr14	27353867	27354787	256
chr14	27457264	27458022	257
chr14	35486623	35487182	258
chr14	37948235	37948992	259
chr14	47441457	47442312	260
chr14	47451656	47452420	261
chr14	49685826	49686653	262
chr14	51427291	51427743	263
chr14	55136055	55136663	264
chr14	55713414	55714093	265
chr14	56290372	56291283	266
chr14	57190458	57191001	267
chr14	58042543	58043080	268
chr14	62058753	62059157	269
chr14	63455885	63456306	270
chr14	65059360	65060181	271
chr14	65271032	65271675	272
chr14	65568456	65569284	273
chr14	66424342	66425208	274
chr14	70131794	70132734	275
chr14	73924623	73925269	276
chr14	76410225	76411113	277
chr14	78274233	78275270	278
chr14	79880666	79881225	279
chr14	104921629	104922309	280
chr14	120876958	120877593	281
chr15	5135380	5136004	282
chr15	10415404	10416383	283
chr15	11329212	11330014	284
chr15	34372681	34373550	285
chr15	35867158	35868386	286
chr15	36539010	36539611	287
chr15	38943943	38944849	288
chr15	44258998	44259986	289
chr15	53733739	53734585	290
chr15	57723383	57724152	291
chr15	57865460	57866126	292
chr15	74915983	74917534	293
chr15	75759818	75760543	294
chr15	75900073	75900821	295
chr15	76181524	76182420	296
chr15	76341856	76342803	297
chr15	77801051	77801792	298
chr15	79913637	79914525	299
chr15	81559882	81560810	300
chr15	81686381	81686831	301
chr15	82979591	82980158	302
chr15	85689711	85690514	303
chr15	89145503	89146278	304
chr15	98397682	98398625	305
chr15	98492839	98493632	306
chr15	100325198	100326203	307
chr15	102126460	102127014	308
chr15	102180260	102181424	309
chr15	102348358	102349386	310
chr15	102552179	102553007	311
chr15	102993533	102994075	312
chr16	4558305	4559348	313
chr16	10545185	10545759	314
chr16	11253355	11254799	315
chr16	13818950	13819410	316
chr16	13902812	13903768	317
chr16	16302833	16303430	318
chr16	16358643	16359493	319
chr16	17508613	17509387	320
chr16	18289343	18289796	321
chr16	18811734	18812766	322
chr16	20426020	20426792	323
chr16	20498571	20499589	324
chr16	20535208	20535738	325
chr16	23127624	23128154	326
chr16	27388679	27389254	327
chr16	29579211	29580164	328
chr16	32868002	32868663	329
chr16	35490576	35491238	330
chr16	43889681	43890369	331
chr16	55934179	55935148	332
chr16	57391256	57391903	333
chr16	58670042	58670666	334
chr16	58727761	58728264	335
chr16	64851522	64852136	336
chr16	75766825	75767559	337
chr16	91728658	91729803	338
chr16	91931540	91932173	339
chr16	92301269	92301963	340
chr16	96366126	96367104	341
chr16	98143706	98144495	342
chr17	3083663	3084542	343
chr17	3114361	3115174	344
chr17	5491210	5492385	345
chr17	8503636	8504319	346
chr17	11032983	11033466	347
chr17	12510936	12512046	348
chr17	13108884	13109754	349
chr17	23810303	23810941	350
chr17	23939647	23940347	351
chr17	24664466	24665149	352
chr17	24769280	24770106	353
chr17	24986571	24987549	354
chr17	25152084	25153323	355
chr17	25269907	25270769	356
chr17	26012053	26012862	357
chr17	26122258	26123206	358
chr17	26389606	26390296	359
chr17	26917756	26918500	360
chr17	27976516	27977426	361
chr17	28044254	28045183	362
chr17	34076935	34077819	363
chr17	34739973	34740838	364
chr17	34783755	34784156	365
chr17	35257876	35258833	366
chr17	35810053	35811014	367
chr17	36016487	36017236	368
chr17	46297324	46298055	369
chr17	46817542	46818115	370
chr17	47146946	47147853	371
chr17	47638849	47639475	372
chr17	47873715	47874365	373
chr17	56395320	56396885	374
chr17	56748924	56749613	375
chr17	56904049	56904892	376
chr17	57129224	57130153	377
chr17	57386861	57387837	378
chr17	65962888	65963594	379
chr17	66234095	66234723	380
chr17	71965059	71965809	381
chr17	79135622	79136357	382
chr17	80526593	80527365	383
chr17	80623555	80624050	384
chr17	85189698	85190425	385
chr17	87664351	87665495	386
chr17	88374051	88375124	387
chr18	3382594	3383738	388
chr18	4375262	4376149	389
chr18	21054666	21055325	390
chr18	24178672	24179116	391
chr18	31918956	31919677	392
chr18	34918498	34919418	393
chr18	35862326	35863060	394
chr18	40467594	40468051	395
chr18	42421489	42422167	396
chr18	47118189	47118883	397
chr18	61008160	61008781	398
chr18	63137283	63138131	399
chr18	63851479	63852321	400
chr18	65959726	65960646	401
chr18	68459428	68460198	402
chr18	74375573	74376126	403
chr18	75178161	75178900	404
chr18	77168501	77169185	405
chr18	78134696	78135544	406
chr18	80666259	80667218	407
chr18	84758808	84759578	408
chr18	85120568	85121440	409
chr18	89141004	89141632	410
chr19	4012483	4013024	411
chr19	4257467	4257987	412
chr19	4961946	4962632	413
chr19	5023912	5024837	414
chr19	5106740	5107308	415
chr19	5295095	5295820	416
chr19	5601649	5602537	417
chr19	6117869	6118807	418
chr19	6235657	6236502	419
chr19	6334704	6335623	420
chr19	7025079	7026209	421
chr19	7130946	7131452	422
chr19	7568332	7569070	423
chr19	8894015	8894659	424
chr19	8945538	8946536	425
chr19	10278048	10278928	426
chr19	10599913	10600298	427
chr19	10679791	10680548	428
chr19	10969368	10970129	429
chr19	12869131	12869631	430
chr19	14672439	14673125	431
chr19	17468342	17469230	432
chr19	18787321	18788112	433
chr19	27503970	27504812	434
chr19	29722539	29723127	435
chr19	34996529	34997211	436
chr19	36157718	36158777	437
chr19	37450276	37451143	438
chr19	38298254	38298991	439
chr19	42007370	42008155	440
chr19	42593019	42593761	441
chr19	43827099	43827872	442
chr19	44209773	44210735	443
chr19	44629306	44630319	444
chr19	45437831	45438456	445
chr19	46072533	46073320	446
chr19	46130624	46131564	447
chr19	46764095	46765050	448
chr19	57527180	57527790	449
chr19	59017624	59018431	450
chr19	60965604	60966199	451
chr19	61275472	61275871	452
chr2	5765571	5766681	453
chr2	14976682	14977452	454
chr2	22923560	22924567	455
chr2	25463291	25464329	456
chr2	25995222	25996213	457
chr2	26206829	26208077	458
chr2	26495343	26496266	459
chr2	26819630	26820228	460
chr2	27370058	27370804	461
chr2	29202140	29202617	462
chr2	29643041	29644138	463
chr2	29657927	29658393	464
chr2	31427941	31428818	465
chr2	31543565	31544103	466
chr2	32218158	32219012	467
chr2	32612550	32613247	468
chr2	32822095	32822907	469
chr2	35834877	35835643	470
chr2	37214346	37215195	471
chr2	37298302	37299201	472
chr2	39081381	39082239	473
chr2	48804292	48805086	474
chr2	52279787	52280633	475
chr2	57960352	57960722	476
chr2	69484811	69485672	477
chr2	69551101	69551804	478
chr2	70499042	70499806	479
chr2	70893446	70894387	480
chr2	71049508	71050556	481
chr2	73729962	73730839	482
chr2	77783484	77784914	483
chr2	83484467	83484888	484
chr2	84567317	84567903	485
chr2	90519185	90519978	486
chr2	91104824	91105912	487
chr2	94018639	94019333	488
chr2	98502355	98503137	489
chr2	98506394	98507533	490
chr2	101468770	101469629	491
chr2	101726145	101726630	492
chr2	109857788	109858488	493
chr2	113688663	113689613	494
chr2	118423612	118424240	495
chr2	118938117	118938704	496
chr2	119034149	119035019	497
chr2	119797848	119798807	498
chr2	120229284	120229958	499
chr2	121781577	121782473	500
chr2	125607870	125608897	501
chr2	125684422	125685078	502
chr2	126834150	126834929	503
chr2	127073106	127073885	504
chr2	127410226	127410729	505
chr2	127617726	127618444	506
chr2	128926528	128927003	507
chr2	129626377	129627876	508
chr2	130455001	130456088	509
chr2	130731753	130732413	510
chr2	131035721	131036248	511
chr2	139995711	139996812	512
chr2	142728639	142729353	513
chr2	144096318	144097034	514
chr2	144284700	144285286	515
chr2	148498100	148498725	516
chr2	148557811	148558507	517
chr2	150734962	150735693	518
chr2	153171149	153171838	519
chr2	154482264	154482805	520
chr2	154718138	154718907	521
chr2	154899501	154900279	522
chr2	155182648	155183713	523
chr2	155417968	155418885	524
chr2	155517632	155518442	525
chr2	155554861	155555438	526
chr2	156687952	156688907	527
chr2	163297723	163298575	528
chr2	163483806	163484583	529
chr2	166611893	166612619	530
chr2	166821600	166822406	531
chr2	166888447	166888829	532
chr2	167459834	167460247	533
chr2	172195910	172196658	534
chr2	174289202	174289928	535
chr2	180444123	180444928	536
chr2	181099641	181100375	537
chr3	10439900	10440559	538
chr3	19062871	19063582	539
chr3	30501075	30501839	540
chr3	30894175	30894754	541
chr3	32635323	32636567	542
chr3	33698602	33699652	543
chr3	35899046	35899778	544
chr3	65196119	65196824	545
chr3	69119943	69120810	546
chr3	75360326	75361065	547
chr3	79432560	79433062	548
chr3	85377760	85378431	549
chr3	87689126	87690082	550
chr3	87723087	87723748	551
chr3	88139883	88140480	552
chr3	88356534	88357517	553
chr3	88383361	88383915	554
chr3	88905368	88906158	555
chr3	89215441	89216097	556
chr3	90035273	90035841	557
chr3	90057843	90058614	558
chr3	90294663	90295169	559
chr3	94385964	94387010	560
chr3	94910383	94911392	561
chr3	94937315	94938145	562
chr3	95085453	95085982	563
chr3	95160911	95161463	564
chr3	95697626	95698620	565
chr3	96439078	96440102	566
chr3	103718074	103719246	567
chr3	104245668	104246197	568
chr3	107081421	107082386	569
chr3	110053124	110054185	570
chr3	116297447	116298376	571
chr3	120994520	120995200	572
chr3	129533635	129534585	573
chr3	130432827	130433688	574
chr3	137806277	137806869	575
chr3	142427708	142428569	576
chr3	154259505	154260446	577
chr4	11412570	11413520	578
chr4	25208450	25209267	579
chr4	32050658	32051150	580
chr4	35173128	35173764	581
chr4	40917829	40918368	582
chr4	41261285	41262108	583
chr4	45120447	45121289	584
chr4	45421610	45422367	585
chr4	46662998	46663745	586
chr4	48292052	48292977	587
chr4	49533593	49534318	588
chr4	56959923	56960655	589
chr4	59796343	59796967	590
chr4	62021197	62021790	591
chr4	62069183	62070013	592
chr4	62162893	62163828	593
chr4	62185411	62186554	594
chr4	70039031	70039411	595
chr4	70071186	70071938	596
chr4	74923874	74924409	597
chr4	82505496	82505965	598
chr4	83063315	83064033	599
chr4	86257674	86258371	600
chr4	94269756	94270372	601
chr4	98860386	98861230	602
chr4	106850754	106851476	603
chr4	107040202	107040884	604
chr4	115511649	115512289	605
chr4	116380737	116381377	606
chr4	116793053	116793860	607
chr4	116854852	116855472	608
chr4	117587485	117588081	609
chr4	118846537	118847096	610
chr4	119094567	119095733	611
chr4	124370453	124371120	612
chr4	124418821	124419528	613
chr4	124613859	124614470	614
chr4	124743691	124744509	615
chr4	125879572	125880223	616
chr4	129138423	129139159	617
chr4	129317866	129318583	618
chr4	129349294	129350331	619
chr4	129373584	129374258	620
chr4	132019428	132020131	621
chr4	132833124	132833829	622
chr4	133951898	133952632	623
chr4	134908844	134909819	624
chr4	135519044	135520003	625
chr4	135841217	135842248	626
chr4	137149406	137150361	627
chr4	138907940	138908743	628
chr4	141346308	141346980	629
chr4	147222093	147223097	630
chr4	147278581	147279137	631
chr4	148477994	148478698	632
chr4	148511155	148512221	633
chr4	151370069	151370632	634
chr4	153516255	153516713	635
chr4	154338182	154338961	636
chr4	154998540	154999208	637
chr4	155134589	155135429	638
chr4	155483713	155484512	639
chr5	5663850	5664494	640
chr5	20930473	20931378	641
chr5	23900028	23900707	642
chr5	23929019	23930076	643
chr5	24082972	24083632	644
chr5	28117941	28118484	645
chr5	28643267	28643757	646
chr5	29895442	29895934	647
chr5	31481868	31482687	648
chr5	31495048	31496303	649
chr5	31504222	31504985	650
chr5	34000143	34001350	651
chr5	34124875	34125888	652
chr5	34278479	34279421	653
chr5	34711909	34712507	654
chr5	35002679	35003380	655
chr5	35917336	35917946	656
chr5	38651175	38651888	657
chr5	38651175	38651888	658
chr5	42235388	42235882	659
chr5	46248665	46249477	660
chr5	53060439	53061383	661
chr5	67651605	67652183	662
chr5	72950404	72951246	663
chr5	92512019	92513007	664
chr5	92738393	92739380	665
chr5	108561284	108562025	666
chr5	108697757	108698352	667
chr5	111198991	111200036	668
chr5	111209061	111209995	669
chr5	111268595	111269225	670
chr5	114893593	114894336	671
chr5	115016548	115017407	672
chr5	115157639	115158339	673
chr5	115729325	115730401	674
chr5	115750529	115751362	675
chr5	115790583	115791641	676
chr5	115934086	115934818	677
chr5	115939797	115940376	678
chr5	122068883	122069595	679
chr5	122804008	122804989	680
chr5	122821957	122822930	681
chr5	123678044	123678859	682
chr5	124170619	124171389	683
chr5	124199202	124200214	684
chr5	124561890	124562885	685
chr5	124990294	124991090	686
chr5	130504944	130505587	687
chr5	130697646	130698774	688
chr5	134317763	134318450	689
chr5	134575260	134575801	690
chr5	134790373	134791065	691
chr5	136611676	136612373	692
chr5	137383368	137384325	693
chr5	137394538	137395342	694
chr5	137437854	137438633	695
chr5	137521270	137522172	696
chr5	137748354	137749286	697
chr5	137943075	137944106	698
chr5	138069948	138070909	699
chr5	138219699	138220840	700
chr5	138602064	138602928	701
chr5	138628404	138629406	702
chr5	139728015	139729226	703
chr5	143942172	143942793	704
chr5	144076312	144076910	705
chr5	144518829	144519364	706
chr5	145528848	145530059	707
chr5	145951970	145952696	708
chr5	147042341	147042878	709
chr5	147774732	147775841	710
chr5	149739838	149740815	711
chr5	150438651	150439560	712
chr5	151467579	151468482	713
chr6	3448113	3448944	714
chr6	4036618	4037174	715
chr6	6528142	6528837	716
chr6	13557331	13558437	717
chr6	13821225	13821815	718
chr6	21899150	21899755	719
chr6	28429836	28430574	720
chr6	29559198	29560103	721
chr6	33009869	33010686	722
chr6	34126596	34127355	723
chr6	35083456	35084287	724
chr6	35127206	35127696	725
chr6	39542211	39543082	726
chr6	47738059	47738611	727
chr6	47870438	47871027	728
chr6	48543269	48544585	729
chr6	49268993	49269728	730
chr6	51961871	51962809	731
chr6	56873909	56874471	732
chr6	57652528	57653492	733
chr6	64992456	64992856	734
chr6	67216404	67217233	735
chr6	70742064	70742583	736
chr6	71773224	71774041	737
chr6	72294787	72295978	738
chr6	72547834	72548831	739
chr6	73198176	73198878	740
chr6	81915300	81916187	741
chr6	83004322	83005279	742
chr6	83051236	83052471	743
chr6	85282832	85284043	744
chr6	86388081	86388895	745
chr6	86798630	86799507	746
chr6	87621778	87622498	747
chr6	87837729	87838523	748
chr6	88468579	88469356	749
chr6	89545238	89545864	750
chr6	91423027	91424006	751
chr6	91465537	91466543	752
chr6	92133501	92134481	753
chr6	95067491	95068195	754
chr6	97756642	97757597	755
chr6	103598940	103599402	756
chr6	108014779	108015411	757
chr6	108162694	108163386	758
chr6	112646231	112646896	759
chr6	117790905	117791694	760
chr6	119798206	119798858	761
chr6	119988505	119989283	762
chr6	120307164	120307755	763
chr6	120481097	120481765	764
chr6	122258416	122259199	765
chr6	124778444	124779619	766
chr6	126798435	126799663	767
chr6	134779469	134780543	768
chr6	134961427	134962061	769
chr6	142293915	142294640	770
chr6	142704947	142705342	771
chr6	146991008	146991868	772
chr7	3581077	3581724	773
chr7	4088034	4089043	774
chr7	5002871	5003765	775
chr7	6123553	6124226	776
chr7	6235117	6235682	777
chr7	7230602	7231201	778
chr7	13482826	13483469	779
chr7	13562989	13563637	780
chr7	13863631	13864394	781
chr7	17037863	17038337	782
chr7	17323400	17324011	783
chr7	19609273	19609839	784
chr7	19704889	19705364	785
chr7	19881098	19881491	786
chr7	19945380	19946671	787
chr7	20250173	20251224	788
chr7	24918920	24919451	789
chr7	25039292	25040063	790
chr7	25101276	25101988	791
chr7	25757086	25758011	792
chr7	26022760	26023765	793
chr7	26052549	26053432	794
chr7	28259531	28259944	795
chr7	28459510	28460137	796
chr7	28763966	28764477	797
chr7	29096380	29097584	798
chr7	29551244	29552206	799
chr7	30022999	30023829	800
chr7	30303190	30304050	801
chr7	30693117	30693838	802
chr7	30738647	30739336	803
chr7	30768485	30769239	804
chr7	30954562	30955360	805
chr7	31016693	31018050	806
chr7	31158518	31159078	807
chr7	31336692	31337541	808
chr7	31373802	31374602	809
chr7	31514110	31514873	810
chr7	34981061	34981990	811
chr7	36102855	36104147	812
chr7	50568183	50568826	813
chr7	50927060	50927782	814
chr7	51639658	51640406	815
chr7	51723014	51723744	816
chr7	52003666	52004246	817
chr7	52252414	52253168	818
chr7	52271442	52271963	819
chr7	52379180	52380062	820
chr7	52736671	52737078	821
chr7	52844399	52844878	822
chr7	54213220	54214111	823
chr7	71431741	71432756	824
chr7	73205184	73205852	825
chr7	73253849	73254501	826
chr7	73834594	73835280	827
chr7	87413827	87414998	828
chr7	99709432	99710265	829
chr7	99889559	99890262	830
chr7	104480396	104481294	831
chr7	104629321	104629954	832
chr7	105804718	105805501	833
chr7	107007176	107007775	834
chr7	107269517	107270282	835
chr7	107520239	107520936	836
chr7	107731154	107731828	837
chr7	107854554	107855150	838
chr7	108811945	108812663	839
chr7	109054214	109055038	840
chr7	109213593	109214374	841
chr7	117204529	117205662	842
chr7	121397638	121398762	843
chr7	123236390	123237231	844
chr7	125259126	125259814	845
chr7	125855759	125856308	846
chr7	129124913	129125515	847
chr7	133520350	133521502	848
chr7	133630457	133631112	849
chr7	133952419	133953143	850
chr7	134170735	134171710	851
chr7	134397593	134398246	852
chr7	134888641	134889804	853
chr7	135038911	135039441	854
chr7	135441093	135442065	855
chr7	135604839	135605559	856
chr7	138008985	138009465	857
chr7	138553510	138554405	858
chr7	138703444	138704395	859
chr7	140050648	140051376	860
chr7	146398680	146399409	861
chr7	147221951	147222796	862
chr7	148067940	148068555	863
chr7	148633006	148633810	864
chr7	148660881	148661917	865
chr7	150254895	150255726	866
chr7	152100796	152101616	867
chr8	3516232	3517171	868
chr8	4238495	4239288	869
chr8	4252502	4253633	870
chr8	4677384	4678572	871
chr8	9976816	9977931	872
chr8	11497283	11497860	873
chr8	13287524	13288418	874
chr8	19784481	19785180	875
chr8	28134129	28134770	876
chr8	34495908	34496295	877
chr8	34752049	34752669	878
chr8	42324535	42325055	879
chr8	42501708	42502906	880
chr8	47060421	47061064	881
chr8	47772130	47772660	882
chr8	59966379	59966937	883
chr8	63966292	63967001	884
chr8	72566238	72567244	885
chr8	72696069	72696596	886
chr8	72757490	72758492	887
chr8	72826197	72826911	888
chr8	73196936	73197573	889
chr8	73420959	73421899	890
chr8	73920508	73921046	891
chr8	73988436	73989209	892
chr8	74066418	74067211	893
chr8	74115973	74116858	894
chr8	74967337	74968101	895
chr8	74998428	74999329	896
chr8	81344542	81345433	897
chr8	82162960	82163584	898
chr8	86590158	86590763	899
chr8	87211714	87213765	900
chr8	87560296	87561133	901
chr8	88016086	88017030	902
chr8	93593450	93594680	903
chr8	93657272	93658122	904
chr8	93836943	93837835	905
chr8	96560690	96561385	906
chr8	97124880	97125945	907
chr8	98331347	98332236	908
chr8	107165240	107166270	909
chr8	108020453	108021262	910
chr8	108350819	108351700	911
chr8	108378612	108379568	912
chr8	108384173	108385133	913
chr8	108534581	108535840	914
chr8	108734049	108735126	915
chr8	108861786	108862419	916
chr8	108939026	108939521	917
chr8	109620217	109620793	918
chr8	109674254	109675043	919
chr8	110111908	110112586	920
chr8	113443164	113443851	921
chr8	113579969	113580434	922
chr8	114166948	114167827	923
chr8	114377749	114378512	924
chr8	122625112	122625871	925
chr8	124109187	124109792	926
chr8	124473743	124474586	927
chr8	124900335	124900748	928
chr8	125566146	125566797	929
chr8	127245498	127246362	930
chr8	128946159	128946969	931
chr9	4309170	4310204	932
chr9	15083984	15084574	933
chr9	19426195	19426824	934
chr9	20264123	20264839	935
chr9	20385597	20386160	936
chr9	21420697	21421349	937
chr9	21731769	21732325	938
chr9	22029584	22030532	939
chr9	24346359	24346724	940
chr9	26806674	26807575	941
chr9	34983253	34983966	942
chr9	35112694	35113292	943
chr9	35366787	35367282	944
chr9	37420757	37421651	945
chr9	46090679	46091518	946
chr9	48288329	48289030	947
chr9	48863467	48864123	948
chr9	50582987	50584170	949
chr9	56995499	56996333	950
chr9	57287682	57288159	951
chr9	57368599	57369513	952
chr9	58100682	58101243	953
chr9	62658781	62659977	954
chr9	62676603	62677025	955
chr9	65141342	65142610	956
chr9	65524141	65524611	957
chr9	65974143	65975010	958
chr9	72833037	72833742	959
chr9	72886941	72887847	960
chr9	88442254	88443470	961
chr9	90009411	90009822	962
chr9	95757766	95758814	963
chr9	96378442	96379312	964
chr9	98501790	98502299	965
chr9	102528490	102529409	966
chr9	103103997	103104642	967
chr9	106183026	106183862	968
chr9	107435878	107436660	969
chr9	107443861	107444609	970
chr9	107489722	107490527	971
chr9	107774767	107775503	972
chr9	107981106	107982083	973
chr9	108418846	108419503	974
chr9	110019653	110020371	975
chr9	110207528	110208276	976
chr9	110310426	110311003	977
chr9	110378787	110379667	978
chr9	117949278	117950102	979
chr9	118414663	118415470	980
chr9	123438533	123439474	981
chr9	123760673	123761382	982
chrX	38857	39434	983
chrX	7182326	7182755	984
chrX	7274015	7274566	985
chrX	7305386	7305905	986
chrX	34730965	34731897	987
chrX	45696609	45697125	988
chrX	46641057	46641835	989
chrX	54306166	54306911	990
chrX	67729865	67730430	991
chrX	72919173	72919998	992
chrX	82818983	82819405	993
chrX	91612070	91612820	994
chrX	109424795	109425532	995
chrX	132276811	132277656	996
chrX	136219037	136219839	997
chrX	139917424	139917787	998
chrX	148771095	148771783	999
chrX	166424671	166425172	1000

## Sheet: ZFP407 top1000 motif match
Motif Name	JASPAR ID	JASPAR Match Score	Consensus sequence	HOMER p-value	% of Target Sequences with Motif	% of Background Sequences with Motif
CTCF	MA1930.2	42.3476	RACTACAACTCCCAGVAKGC	1E-323	31.85	1.38
ZNF184	MA2120.1	16.9801	ACTACAATTCCC	1e-52	23.17	2.36
CTCF	MA1930.2	16.7367	HACTTCCGGY	1e-35	0.6926	0.4944
ZNF669	MA1985.1	13.9126	GCCGCCAT	1e-28	0.1618	0.06
ZNF143	MA0088.2	16.5891	GGCATTCTGG	1e-27	0.1525	0.0216
TBX19	MA0804.2	17.5197	GAACTATAGT	1e-24	0.1437	0.0218
CTCF	MA1929.2	41.7693	GBCHGAGAWGGTGTCCCCGCGAGGG	1e-27	0.1525	0.0216
RARA::RXRG	MA1149.2	22.7386	TTYCGCGCCKSCGTG	1e-15	0.0071	0
ZNF382	MA1594.1	14.2276	KCCRTATT	1e-14	0.1234	0.0564
CTCF	MA1930.2	25.7806	TGGTGCYTGTWGTCS	1e-14	0.0172	0.0011
CTCF	MA1930.2	40.6774	AYGGGGTCTGSAGAGSTGTCGGTCT	1e-13	0.0091	0.0001
CTCF	MA1929.2	38.238	CCTGCYTCCAAYYCGCSSTCCCCGG	1e-13	0.0071	0
CTCF	MA1930.2	26.1808	GGGCATGCAAATTAT	1e-12	0.0142	0.0008
ZNF76	MA1716.2	14.7912	TCGCGATT	1e-12	0.5885	0.4724

## Sheet: Top1000 peaks that overlap PPAR
chr	start	end	ID
chr1	5072815	5073455	1
chr1	7387633	7388156	2
chr1	59029891	59030759	3
chr1	130140477	130141228	4
chr1	133763503	133764312	5
chr1	179913044	179913656	6
chr1	183073795	183074765	7
chr10	23506688	23507737	8
chr10	59342260	59343131	9
chr10	80260419	80261546	10
chr10	80958813	80959700	11
chr10	84379662	84380506	12
chr10	85419798	85420844	13
chr10	92915723	92916568	14
chr10	126467316	126468094	15
chr11	3023682	3024428	16
chr11	3308733	3309387	17
chr11	3996576	3996967	18
chr11	5661849	5662518	19
chr11	31571795	31572291	20
chr11	50872536	50873262	21
chr11	67779505	67780569	22
chr11	69833798	69834845	23
chr11	72020173	72021424	24
chr11	76758862	76759735	25
chr11	87275394	87275965	26
chr11	90498829	90499878	27
chr11	96650147	96650792	28
chr11	98543690	98544422	29
chr11	101502641	101503124	30
chr11	101519213	101519658	31
chr11	114529622	114530640	32
chr11	117734383	117735085	33
chr11	119464043	119465156	34
chr12	9036524	9037299	35
chr12	13275202	13276655	36
chr12	32634928	32635717	37
chr12	56181046	56181762	38
chr12	70457675	70458612	39
chr12	78062643	78063586	40
chr12	88488085	88489121	41
chr12	93087307	93088019	42
chr13	12553147	12554020	43
chr13	29946981	29947986	44
chr13	41344787	41345453	45
chr13	101500487	101501216	46
chr13	115177622	115178717	47
chr14	25305794	25306544	48
chr14	55713414	55714093	49
chr14	57190458	57191001	50
chr14	104921629	104922309	51
chr15	75759818	75760543	52
chr15	76181524	76182420	53
chr15	100325198	100326203	54
chr15	102993533	102994075	55
chr16	10545185	10545759	56
chr16	18289343	18289796	57
chr16	18811734	18812766	58
chr16	35490576	35491238	59
chr16	58670042	58670666	60
chr16	58727761	58728264	61
chr17	3114361	3115174	62
chr17	25269907	25270769	63
chr17	47146946	47147853	64
chr17	47873715	47874365	65
chr17	71965059	71965809	66
chr17	87664351	87665495	67
chr18	4375262	4376149	68
chr18	21054666	21055325	69
chr18	34918498	34919418	70
chr18	35862326	35863060	71
chr18	63137283	63138131	72
chr18	63851479	63852321	73
chr18	77168501	77169185	74
chr18	85120568	85121440	75
chr19	5601649	5602537	76
chr19	10599913	10600298	77
chr19	14672439	14673125	78
chr19	29722539	29723127	79
chr19	34996529	34997211	80
chr19	36157718	36158777	81
chr19	42593019	42593761	82
chr2	25995222	25996213	83
chr2	26495343	26496266	84
chr2	31543565	31544103	85
chr2	35834877	35835643	86
chr2	52279787	52280633	87
chr2	69551101	69551804	88
chr2	70499042	70499806	89
chr2	70893446	70894387	90
chr2	71049508	71050556	91
chr2	90519185	90519978	92
chr2	125607870	125608897	93
chr2	125684422	125685078	94
chr2	126834150	126834929	95
chr2	128926528	128927003	96
chr2	139995711	139996812	97
chr2	144096318	144097034	98
chr2	148557811	148558507	99
chr2	153171149	153171838	100
chr2	154899501	154900279	101
chr2	155417968	155418885	102
chr2	174289202	174289928	103
chr3	69119943	69120810	104
chr3	79432560	79433062	105
chr3	90294663	90295169	106
chr3	116297447	116298376	107
chr3	130432827	130433688	108
chr3	142427708	142428569	109
chr4	25208450	25209267	110
chr4	35173128	35173764	111
chr4	45421610	45422367	112
chr4	48292052	48292977	113
chr4	94269756	94270372	114
chr4	118846537	118847096	115
chr4	129349294	129350331	116
chr4	133951898	133952632	117
chr4	135519044	135520003	118
chr4	151370069	151370632	119
chr5	20930473	20931378	120
chr5	28117941	28118484	121
chr5	34124875	34125888	122
chr5	72950404	72951246	123
chr5	115157639	115158339	124
chr5	115750529	115751362	125
chr5	122068883	122069595	126
chr5	130697646	130698774	127
chr5	134317763	134318450	128
chr5	136611676	136612373	129
chr5	137748354	137749286	130
chr5	138069948	138070909	131
chr5	138219699	138220840	132
chr5	138602064	138602928	133
chr5	138628404	138629406	134
chr5	144076312	144076910	135
chr5	145528848	145530059	136
chr5	150438651	150439560	137
chr6	47738059	47738611	138
chr6	51961871	51962809	139
chr6	72294787	72295978	140
chr6	88468579	88469356	141
chr6	92133501	92134481	142
chr6	108014779	108015411	143
chr6	119988505	119989283	144
chr7	17323400	17324011	145
chr7	19945380	19946671	146
chr7	31016693	31018050	147
chr7	36102855	36104147	148
chr7	73205184	73205852	149
chr7	73253849	73254501	150
chr7	73834594	73835280	151
chr7	104480396	104481294	152
chr7	107269517	107270282	153
chr7	107731154	107731828	154
chr7	109213593	109214374	155
chr7	133630457	133631112	156
chr7	134170735	134171710	157
chr7	140050648	140051376	158
chr7	148067940	148068555	159
chr7	152100796	152101616	160
chr8	9976816	9977931	161
chr8	42501708	42502906	162
chr8	59966379	59966937	163
chr8	72566238	72567244	164
chr8	74066418	74067211	165
chr8	74998428	74999329	166
chr8	82162960	82163584	167
chr8	87560296	87561133	168
chr8	88016086	88017030	169
chr8	108020453	108021262	170
chr8	108939026	108939521	171
chr8	122625112	122625871	172
chr8	124473743	124474586	173
chr9	26806674	26807575	174
chr9	34983253	34983966	175
chr9	46090679	46091518	176
chr9	48288329	48289030	177
chr9	48863467	48864123	178
chr9	58100682	58101243	179
chr9	72833037	72833742	180
chr9	103103997	103104642	181
chr9	107981106	107982083	182
chr9	117949278	117950102	183
chr9	123760673	123761382	184
chrX	45696609	45697125	185
chrX	67729865	67730430	186
chrX	82818983	82819405	187
chr1	9738184	9738894	188
chr1	16094467	16095279	189
chr1	16646701	16647574	190
chr1	43990388	43991037	191
chr1	57029456	57030707	192
chr1	58501941	58502518	193
chr1	63222644	63223773	194
chr1	75188424	75189325	195
chr1	94830797	94831357	196
chr1	95239185	95240452	197
chr1	95531724	95532593	198
chr1	120284822	120285989	199
chr1	129670358	129671270	200
chr1	152239771	152240812	201
chr1	153275219	153275874	202
chr1	153601956	153602652	203
chr1	169323699	169324599	204
chr1	171461293	171461932	205
chr1	172797403	172799004	206
chr1	173433239	173433729	207
chr1	178744277	178745225	208
chr1	197067645	197068189	209
chr10	21015483	21016355	210
chr10	40068698	40069228	211
chr10	40602515	40603465	212
chr10	42197972	42198555	213
chr10	67011753	67012412	214
chr10	99949731	99950419	215
chr11	4603962	4604867	216
chr11	21471472	21472307	217
chr11	22881788	22882602	218
chr11	29426107	29426674	219
chr11	29447631	29448434	220
chr11	30854252	30854881	221
chr11	57981556	57982246	222
chr11	59859695	59860472	223
chr11	60691728	60692823	224
chr11	61318201	61319229	225
chr11	62416051	62416558	226
chr11	69208457	69209866	227
chr11	69714824	69715405	228
chr11	75444103	75445291	229
chr11	76220217	76221050	230
chr11	80022049	80023138	231
chr11	88834979	88835529	232
chr11	93746913	93747652	233
chr11	96638622	96639165	234
chr11	100599124	100599851	235
chr11	100943626	100944869	236
chr11	106077561	106078662	237
chr11	115891177	115891982	238
chr11	115948209	115948973	239
chr11	116714641	116715340	240
chr12	4233502	4234450	241
chr12	10397388	10398146	242
chr12	32184175	32184937	243
chr12	55796418	55797775	244
chr12	72931638	72932544	245
chr12	74387414	74388236	246
chr12	80273195	80273881	247
chr12	82695679	82696300	248
chr12	88607005	88607908	249
chr12	88812897	88813510	250
chr12	89598762	89599424	251
chr12	92622350	92623209	252
chr13	14046431	14047006	253
chr13	14705187	14705922	254
chr13	32893657	32894688	255
chr13	38128595	38129506	256
chr13	46823261	46823639	257
chr13	54691077	54692066	258
chr13	54795240	54796210	259
chr13	55637218	55638220	260
chr13	67161782	67162351	261
chr13	73741173	73741583	262
chr13	81849759	81850740	263
chr13	86185947	86186694	264
chr13	97157753	97158505	265
chr13	97312194	97312726	266
chr14	19103102	19103958	267
chr14	35486623	35487182	268
chr14	37948235	37948992	269
chr14	47441457	47442312	270
chr14	55136055	55136663	271
chr14	70131794	70132734	272
chr14	73924623	73925269	273
chr14	76410225	76411113	274
chr14	78274233	78275270	275
chr15	10415404	10416383	276
chr15	11329212	11330014	277
chr15	34372681	34373550	278
chr15	44258998	44259986	279
chr15	57865460	57866126	280
chr15	75900073	75900821	281
chr15	77801051	77801792	282
chr15	98397682	98398625	283
chr15	98492839	98493632	284
chr15	102180260	102181424	285
chr15	102348358	102349386	286
chr16	4558305	4559348	287
chr16	11253355	11254799	288
chr16	16358643	16359493	289
chr16	17508613	17509387	290
chr16	20426020	20426792	291
chr16	23127624	23128154	292
chr16	55934179	55935148	293
chr16	91931540	91932173	294
chr16	92301269	92301963	295
chr16	96366126	96367104	296
chr17	13108884	13109754	297
chr17	23939647	23940347	298
chr17	24769280	24770106	299
chr17	26012053	26012862	300
chr17	26122258	26123206	301
chr17	26389606	26390296	302
chr17	26917756	26918500	303
chr17	27976516	27977426	304
chr17	28044254	28045183	305
chr17	34739973	34740838	306
chr17	35257876	35258833	307
chr17	46817542	46818115	308
chr17	47638849	47639475	309
chr17	56395320	56396885	310
chr17	57129224	57130153	311
chr17	57386861	57387837	312
chr17	66234095	66234723	313
chr17	79135622	79136357	314
chr17	80526593	80527365	315
chr17	80623555	80624050	316
chr17	85189698	85190425	317
chr17	88374051	88375124	318
chr18	3382594	3383738	319
chr18	24178672	24179116	320
chr18	31918956	31919677	321
chr18	68459428	68460198	322
chr18	80666259	80667218	323
chr19	4961946	4962632	324
chr19	5023912	5024837	325
chr19	5106740	5107308	326
chr19	6235657	6236502	327
chr19	7130946	7131452	328
chr19	10969368	10970129	329
chr19	18787321	18788112	330
chr19	37450276	37451143	331
chr19	38298254	38298991	332
chr19	42007370	42008155	333
chr19	44629306	44630319	334
chr19	46130624	46131564	335
chr19	46764095	46765050	336
chr19	57527180	57527790	337
chr19	60965604	60966199	338
chr2	5765571	5766681	339
chr2	22923560	22924567	340
chr2	26206829	26208077	341
chr2	26819630	26820228	342
chr2	29202140	29202617	343
chr2	31427941	31428818	344
chr2	32822095	32822907	345
chr2	37298302	37299201	346
chr2	39081381	39082239	347
chr2	69484811	69485672	348
chr2	73729962	73730839	349
chr2	91104824	91105912	350
chr2	101726145	101726630	351
chr2	119034149	119035019	352
chr2	119797848	119798807	353
chr2	121781577	121782473	354
chr2	127073106	127073885	355
chr2	127617726	127618444	356
chr2	130455001	130456088	357
chr2	142728639	142729353	358
chr2	148498100	148498725	359
chr2	150734962	150735693	360
chr2	154718138	154718907	361
chr2	155182648	155183713	362
chr2	155517632	155518442	363
chr2	155554861	155555438	364
chr2	172195910	172196658	365
chr2	180444123	180444928	366
chr3	32635323	32636567	367
chr3	33698602	33699652	368
chr3	35899046	35899778	369
chr3	85377760	85378431	370
chr3	87689126	87690082	371
chr3	88139883	88140480	372
chr3	90035273	90035841	373
chr3	95085453	95085982	374
chr3	95160911	95161463	375
chr3	96439078	96440102	376
chr3	103718074	103719246	377
chr3	107081421	107082386	378
chr3	129533635	129534585	379
chr3	137806277	137806869	380
chr3	154259505	154260446	381
chr4	32050658	32051150	382
chr4	40917829	40918368	383
chr4	46662998	46663745	384
chr4	59796343	59796967	385
chr4	62021197	62021790	386
chr4	62185411	62186554	387
chr4	70071186	70071938	388
chr4	74923874	74924409	389
chr4	83063315	83064033	390
chr4	98860386	98861230	391
chr4	106850754	106851476	392
chr4	117587485	117588081	393
chr4	119094567	119095733	394
chr4	124370453	124371120	395
chr4	124418821	124419528	396
chr4	125879572	125880223	397
chr4	132019428	132020131	398
chr4	132833124	132833829	399
chr4	135841217	135842248	400
chr4	138907940	138908743	401
chr4	147278581	147279137	402
chr4	154998540	154999208	403
chr4	155134589	155135429	404
chr4	155483713	155484512	405
chr5	24082972	24083632	406
chr5	31481868	31482687	407
chr5	31495048	31496303	408
chr5	34278479	34279421	409
chr5	34711909	34712507	410
chr5	35917336	35917946	411
chr5	42235388	42235882	412
chr5	46248665	46249477	413
chr5	53060439	53061383	414
chr5	92512019	92513007	415
chr5	92738393	92739380	416
chr5	108697757	108698352	417
chr5	111198991	111200036	418
chr5	111268595	111269225	419
chr5	114893593	114894336	420
chr5	115790583	115791641	421
chr5	115939797	115940376	422
chr5	122804008	122804989	423
chr5	124199202	124200214	424
chr5	124561890	124562885	425
chr5	134575260	134575801	426
chr5	137521270	137522172	427
chr5	137943075	137944106	428
chr5	143942172	143942793	429
chr5	144518829	144519364	430
chr5	145951970	145952696	431
chr5	147042341	147042878	432
chr5	149739838	149740815	433
chr6	6528142	6528837	434
chr6	13821225	13821815	435
chr6	21899150	21899755	436
chr6	33009869	33010686	437
chr6	35083456	35084287	438
chr6	35127206	35127696	439
chr6	48543269	48544585	440
chr6	49268993	49269728	441
chr6	57652528	57653492	442
chr6	64992456	64992856	443
chr6	67216404	67217233	444
chr6	73198176	73198878	445
chr6	81915300	81916187	446
chr6	83051236	83052471	447
chr6	85282832	85284043	448
chr6	87621778	87622498	449
chr6	89545238	89545864	450
chr6	95067491	95068195	451
chr6	97756642	97757597	452
chr6	108162694	108163386	453
chr6	112646231	112646896	454
chr6	117790905	117791694	455
chr6	126798435	126799663	456
chr6	134961427	134962061	457
chr6	142293915	142294640	458
chr6	146991008	146991868	459
chr7	13562989	13563637	460
chr7	13863631	13864394	461
chr7	19704889	19705364	462
chr7	30022999	30023829	463
chr7	30768485	30769239	464
chr7	30954562	30955360	465
chr7	31514110	31514873	466
chr7	51723014	51723744	467
chr7	52379180	52380062	468
chr7	54213220	54214111	469
chr7	71431741	71432756	470
chr7	99889559	99890262	471
chr7	104629321	104629954	472
chr7	105804718	105805501	473
chr7	107007176	107007775	474
chr7	108811945	108812663	475
chr7	109054214	109055038	476
chr7	117204529	117205662	477
chr7	121397638	121398762	478
chr7	123236390	123237231	479
chr7	125259126	125259814	480
chr7	135604839	135605559	481
chr7	138553510	138554405	482
chr7	146398680	146399409	483
chr7	147221951	147222796	484
chr7	148633006	148633810	485
chr7	150254895	150255726	486
chr8	4238495	4239288	487
chr8	4252502	4253633	488
chr8	4677384	4678572	489
chr8	11497283	11497860	490
chr8	13287524	13288418	491
chr8	28134129	28134770	492
chr8	47060421	47061064	493
chr8	63966292	63967001	494
chr8	72696069	72696596	495
chr8	72757490	72758492	496
chr8	73420959	73421899	497
chr8	74967337	74968101	498
chr8	87211714	87213765	499
chr8	93593450	93594680	500
chr8	93836943	93837835	501
chr8	96560690	96561385	502
chr8	108350819	108351700	503
chr8	108534581	108535840	504
chr8	108734049	108735126	505
chr8	109620217	109620793	506
chr8	109674254	109675043	507
chr8	113443164	113443851	508
chr8	114166948	114167827	509
chr8	124109187	124109792	510
chr9	4309170	4310204	511
chr9	15083984	15084574	512
chr9	20385597	20386160	513
chr9	22029584	22030532	514
chr9	37420757	37421651	515
chr9	56995499	56996333	516
chr9	57368599	57369513	517
chr9	90009411	90009822	518
chr9	96378442	96379312	519
chr9	98501790	98502299	520
chr9	107435878	107436660	521
chr9	108418846	108419503	522
chr9	110207528	110208276	523
chrX	7182326	7182755	524
chrX	91612070	91612820	525
chrX	148771095	148771783	526
chr10	79229350	79230148	527
chr11	69828421	69829115	528
chr11	74462619	74463670	529
chr11	116029206	116029810	530
chr11	116134981	116135677	531
chr12	107248068	107248757	532
chr15	102552179	102553007	533
chr17	65962888	65963594	534
chr19	4012483	4013024	535
chr19	10679791	10680548	536
chr2	154482264	154482805	537
chr3	89215441	89216097	538
chr3	90057843	90058614	539
chr4	62162893	62163828	540
chr4	141346308	141346980	541
chr5	108561284	108562025	542
chr5	111209061	111209995	543
chr6	13557331	13558437	544
chr8	3516232	3517171	545
chr8	107165240	107166270	546
chr8	125566146	125566797	547
chr9	62676603	62677025	548
chr1	134313778	134314540	549
chr1	135027516	135028430	550
chr1	174056624	174057738	551
chr1	190830926	190832021	552
chr10	80363194	80363945	553
chr10	86168239	86169140	554
chr10	126748466	126749270	555
chr10	127739892	127741000	556
chr11	29072571	29073540	557
chr11	35582752	35583165	558
chr11	60230097	60230949	559
chr11	78349523	78350175	560
chr11	95171185	95171934	561
chr11	121312955	121313956	562
chr12	3234963	3235928	563
chr12	21379315	21379898	564
chr12	29975664	29976322	565
chr12	40949048	40950169	566
chr14	27457264	27458022	567
chr14	65059360	65060181	568
chr15	76341856	76342803	569
chr15	79913637	79914525	570
chr16	29579211	29580164	571
chr16	43889681	43890369	572
chr17	3083663	3084542	573
chr17	23810303	23810941	574
chr17	24664466	24665149	575
chr17	24986571	24987549	576
chr17	25152084	25153323	577
chr17	56748924	56749613	578
chr17	56904049	56904892	579
chr18	78134696	78135544	580
chr19	5295095	5295820	581
chr19	6334704	6335623	582
chr19	8945538	8946536	583
chr19	12869131	12869631	584
chr19	27503970	27504812	585
chr19	43827099	43827872	586
chr19	45437831	45438456	587
chr19	46072533	46073320	588
chr19	61275472	61275871	589
chr2	32218158	32219012	590
chr2	32612550	32613247	591
chr2	48804292	48805086	592
chr2	77783484	77784914	593
chr2	94018639	94019333	594
chr2	127410226	127410729	595
chr2	129626377	129627876	596
chr2	131035721	131036248	597
chr2	163297723	163298575	598
chr3	19062871	19063582	599
chr3	30501075	30501839	600
chr3	88356534	88357517	601
chr3	104245668	104246197	602
chr3	120994520	120995200	603
chr4	62069183	62070013	604
chr4	116793053	116793860	605
chr4	129138423	129139159	606
chr5	23900028	23900707	607
chr5	23929019	23930076	608
chr5	31504222	31504985	609
chr5	34000143	34001350	610
chr5	35002679	35003380	611
chr5	115729325	115730401	612
chr5	122821957	122822930	613
chr5	123678044	123678859	614
chr5	124170619	124171389	615
chr5	139728015	139729226	616
chr5	151467579	151468482	617
chr6	4036618	4037174	618
chr6	28429836	28430574	619
chr6	29559198	29560103	620
chr6	34126596	34127355	621
chr6	39542211	39543082	622
chr6	70742064	70742583	623
chr6	71773224	71774041	624
chr6	72547834	72548831	625
chr6	83004322	83005279	626
chr6	86388081	86388895	627
chr6	87837729	87838523	628
chr6	91423027	91424006	629
chr6	91465537	91466543	630
chr6	119798206	119798858	631
chr6	120307164	120307755	632
chr6	122258416	122259199	633
chr6	124778444	124779619	634
chr7	26022760	26023765	635
chr7	29096380	29097584	636
chr7	30693117	30693838	637
chr7	50927060	50927782	638
chr7	52271442	52271963	639
chr7	107520239	107520936	640
chr8	19784481	19785180	641
chr8	34752049	34752669	642
chr8	73196936	73197573	643
chr8	73988436	73989209	644
chr8	86590158	86590763	645
chr8	97124880	97125945	646
chr8	98331347	98332236	647
chr8	108384173	108385133	648

## Sheet: Top1000 PPARoverlap motif match
Motif name	JASPAR ID	JASPAR Match Score	Consensus sequence	HOMER p-value	% of Target Sequences with Motif	% of Background Sequences with Motif
ZNF460	MA1596.1	21.2624	ACTACAATTCCC	1e-166	0.2716	0.014
CTCF	MA1930.2	19.5728	TTCCCAGAATGC	1e-56	0.1034	0.0064
RARA::RXRG	MA1149.2	18.6497	TACGGAAGCC	1e-32	0.1451	0.0324
TP73	MA0861.2	14.3939	CTTCCGGT	1e-25	0.3519	0.177
ZNF669	MA1985.1	13.9226	ATGGCGGC	1e-23	0.2562	0.114
CTCF	MA1929.2	14.6078	GCCGAAAA	1e-18	0.571	0.395
CTCF	MA1930.2	15.0482	TATCGCGA	1e-17	0.591	0.4235
FOXO1::ELK1	MA1954.2	13.8495	CGGCATGC	1e-16	0.0818	0.0208
CTCF	MA1929.2	17.0425	AGAGGCGGAA	1e-13	0.0895	0.0283
THRB	MA1576.2	13.6423	CGTCGTGA	1e-13	0.1744	0.0828

## Sheet: Top1000 nonoverlapping PPAR
chr	start	end	ID
chr1	54307283	54307982	1
chr1	60154346	60155400	2
chr1	72290359	72290997	3
chr1	82721204	82722071	4
chr1	108067709	108068228	5
chr1	136852166	136852873	6
chr1	137326644	137327372	7
chr10	12727970	12728684	8
chr10	80023880	80024612	9
chr10	80599997	80600412	10
chr10	111409467	111410102	11
chr11	6191571	6192554	12
chr11	16850985	16851727	13
chr11	29925872	29926516	14
chr11	57984991	57985754	15
chr11	69726728	69728109	16
chr11	69808761	69809502	17
chr11	70817661	70818290	18
chr11	79902490	79903471	19
chr11	87256282	87256803	20
chr11	97564408	97564964	21
chr11	98448324	98449030	22
chr11	98670916	98671317	23
chr11	102889403	102890166	24
chr11	102977235	102977615	25
chr11	116167268	116168350	26
chr11	117710034	117710842	27
chr12	53705520	53706016	28
chr12	56936975	56937713	29
chr12	66273391	66274248	30
chr12	84937897	84938565	31
chr12	101397399	101398143	32
chr13	12350104	12350709	33
chr13	14155436	14156019	34
chr13	35997522	35998297	35
chr13	49436401	49437413	36
chr13	55694231	55694794	37
chr13	76235772	76236333	38
chr13	119175407	119176243	39
chr14	49685826	49686653	40
chr14	56290372	56291283	41
chr14	65568456	65569284	42
chr14	120876958	120877593	43
chr15	53733739	53734585	44
chr15	81559882	81560810	45
chr16	13818950	13819410	46
chr16	20498571	20499589	47
chr16	20535208	20535738	48
chr16	98143706	98144495	49
chr17	8503636	8504319	50
chr17	11032983	11033466	51
chr17	12510936	12512046	52
chr17	35810053	35811014	53
chr17	36016487	36017236	54
chr18	42421489	42422167	55
chr18	61008160	61008781	56
chr18	65959726	65960646	57
chr18	74375573	74376126	58
chr18	75178161	75178900	59
chr19	6117869	6118807	60
chr19	7025079	7026209	61
chr19	44209773	44210735	62
chr2	14976682	14977452	63
chr2	25463291	25464329	64
chr2	27370058	27370804	65
chr2	29643041	29644138	66
chr2	83484467	83484888	67
chr2	84567317	84567903	68
chr2	101468770	101469629	69
chr2	118423612	118424240	70
chr2	118938117	118938704	71
chr2	156687952	156688907	72
chr2	167459834	167460247	73
chr2	181099641	181100375	74
chr3	65196119	65196824	75
chr3	75360326	75361065	76
chr3	88383361	88383915	77
chr3	94385964	94387010	78
chr4	11412570	11413520	79
chr4	41261285	41262108	80
chr4	45120447	45121289	81
chr4	49533593	49534318	82
chr4	86257674	86258371	83
chr4	124743691	124744509	84
chr4	129317866	129318583	85
chr4	137149406	137150361	86
chr4	148477994	148478698	87
chr5	28643267	28643757	88
chr5	29895442	29895934	89
chr5	67651605	67652183	90
chr5	130504944	130505587	91
chr5	134790373	134791065	92
chr5	137383368	137384325	93
chr5	137394538	137395342	94
chr5	147774732	147775841	95
chr6	47870438	47871027	96
chr6	56873909	56874471	97
chr7	3581077	3581724	98
chr7	4088034	4089043	99
chr7	13482826	13483469	100
chr7	19881098	19881491	101
chr7	25039292	25040063	102
chr7	25101276	25101988	103
chr7	25757086	25758011	104
chr7	26052549	26053432	105
chr7	29551244	29552206	106
chr7	31158518	31159078	107
chr7	31373802	31374602	108
chr7	50568183	50568826	109
chr7	52003666	52004246	110
chr7	52252414	52253168	111
chr7	52844399	52844878	112
chr7	107854554	107855150	113
chr7	125855759	125856308	114
chr7	133520350	133521502	115
chr7	138008985	138009465	116
chr7	138703444	138704395	117
chr8	108378612	108379568	118
chr8	108861786	108862419	119
chr8	110111908	110112586	120
chr9	19426195	19426824	121
chr9	21420697	21421349	122
chr9	35366787	35367282	123
chr9	50582987	50584170	124
chr9	65524141	65524611	125
chr9	65974143	65975010	126
chr9	72886941	72887847	127
chr9	95757766	95758814	128
chr9	107774767	107775503	129
chr9	110310426	110311003	130
chr9	110378787	110379667	131
chr9	123438533	123439474	132
chrX	7305386	7305905	133
chrX	46641057	46641835	134
chrX	72919173	72919998	135
chrX	109424795	109425532	136
chr1	72629539	72630395	137
chr10	128002496	128003463	138
chr11	108872881	108873455	139
chr12	3109745	3110237	140
chr14	63455885	63456306	141
chr15	74915983	74917534	142
chr16	57391256	57391903	143
chr16	91728658	91729803	144
chr17	46297324	46298055	145
chr19	4257467	4257987	146
chr19	7568332	7569070	147
chr19	8894015	8894659	148
chr2	98502355	98503137	149
chr2	98506394	98507533	150
chr2	120229284	120229958	151
chr4	70039031	70039411	152
chr6	3448113	3448944	153
chr9	35112694	35113292	154
chr1	74331017	74331840	155
chr11	75274627	75275218	156
chr11	77795064	77796200	157
chr11	101413253	101414112	158
chr11	106649666	106650977	159
chr2	37214346	37215195	160
chr5	115934086	115934818	161
chr8	93657272	93658122	162
chr9	21731769	21732325	163
chr1	10223219	10223813	164
chr1	59293757	59294961	165
chr1	63776716	63777728	166
chr1	72301259	72301622	167
chr1	88478847	88479662	168
chr1	88599815	88600521	169
chr1	89904688	89905361	170
chr1	95651430	95652110	171
chr1	129998948	129999689	172
chr1	163657435	163657919	173
chr1	173210774	173211981	174
chr1	177810489	177811278	175
chr1	180117323	180117874	176
chr1	183080762	183081270	177
chr10	7386941	7387657	178
chr10	14424872	14425621	179
chr10	41529042	41529947	180
chr10	79144358	79144900	181
chr10	79208988	79209564	182
chr10	79371300	79371915	183
chr10	80380656	80381241	184
chr10	121063367	121063867	185
chr11	3102102	3102685	186
chr11	20100982	20101657	187
chr11	32542246	32542965	188
chr11	43561187	43561760	189
chr11	50640626	50641511	190
chr11	61770074	61770526	191
chr11	74738921	74739810	192
chr11	78959808	78960275	193
chr11	83084531	83085077	194
chr11	86070359	86071314	195
chr11	87284497	87285045	196
chr11	95527827	95528640	197
chr11	101278046	101279255	198
chr11	115048339	115049187	199
chr11	115489204	115489825	200
chr11	118280087	118280882	201
chr11	119774457	119776002	202
chr12	70472524	70473318	203
chr12	77938189	77939182	204
chr12	98299538	98300098	205
chr12	101348081	101348879	206
chr12	112088085	112088666	207
chr12	112615874	112616499	208
chr13	12487294	12488165	209
chr13	67738215	67739000	210
chr13	67784044	67784740	211
chr13	77578048	77578423	212
chr13	85428489	85429176	213
chr13	96145127	96145723	214
chr13	100894382	100895333	215
chr13	113717107	113718136	216
chr14	21113406	21114128	217
chr14	21526285	21526922	218
chr14	27353867	27354787	219
chr14	47451656	47452420	220
chr14	51427291	51427743	221
chr14	58042543	58043080	222
chr14	62058753	62059157	223
chr14	65271032	65271675	224
chr14	66424342	66425208	225
chr14	79880666	79881225	226
chr15	5135380	5136004	227
chr15	35867158	35868386	228
chr15	36539010	36539611	229
chr15	38943943	38944849	230
chr15	57723383	57724152	231
chr15	81686381	81686831	232
chr15	82979591	82980158	233
chr15	85689711	85690514	234
chr15	89145503	89146278	235
chr15	102126460	102127014	236
chr16	13902812	13903768	237
chr16	16302833	16303430	238
chr16	27388679	27389254	239
chr16	32868002	32868663	240
chr16	64851522	64852136	241
chr16	75766825	75767559	242
chr17	5491210	5492385	243
chr17	34076935	34077819	244
chr17	34783755	34784156	245
chr18	40467594	40468051	246
chr18	47118189	47118883	247
chr18	84758808	84759578	248
chr18	89141004	89141632	249
chr19	10278048	10278928	250
chr19	17468342	17469230	251
chr19	59017624	59018431	252
chr2	29657927	29658393	253
chr2	57960352	57960722	254
chr2	109857788	109858488	255
chr2	113688663	113689613	256
chr2	130731753	130732413	257
chr2	144284700	144285286	258
chr2	163483806	163484583	259
chr2	166611893	166612619	260
chr2	166821600	166822406	261
chr2	166888447	166888829	262
chr3	10439900	10440559	263
chr3	30894175	30894754	264
chr3	87723087	87723748	265
chr3	88905368	88906158	266
chr3	94910383	94911392	267
chr3	94937315	94938145	268
chr3	95697626	95698620	269
chr3	110053124	110054185	270
chr4	56959923	56960655	271
chr4	82505496	82505965	272
chr4	107040202	107040884	273
chr4	115511649	115512289	274
chr4	116380737	116381377	275
chr4	116854852	116855472	276
chr4	124613859	124614470	277
chr4	129373584	129374258	278
chr4	147222093	147223097	279
chr4	148511155	148512221	280
chr4	153516255	153516713	281
chr4	154338182	154338961	282
chr5	5663850	5664494	283
chr5	38651175	38651888	284
chr5	115016548	115017407	285
chr5	124990294	124991090	286
chr5	137437854	137438633	287
chr6	86798630	86799507	288
chr6	103598940	103599402	289
chr6	120481097	120481765	290
chr6	134779469	134780543	291
chr6	142704947	142705342	292
chr7	5002871	5003765	293
chr7	6123553	6124226	294
chr7	6235117	6235682	295
chr7	7230602	7231201	296
chr7	17037863	17038337	297
chr7	19609273	19609839	298
chr7	20250173	20251224	299
chr7	24918920	24919451	300
chr7	28259531	28259944	301
chr7	28459510	28460137	302
chr7	28763966	28764477	303
chr7	30303190	30304050	304
chr7	30738647	30739336	305
chr7	31336692	31337541	306
chr7	34981061	34981990	307
chr7	51639658	51640406	308
chr7	52736671	52737078	309
chr7	87413827	87414998	310
chr7	99709432	99710265	311
chr7	129124913	129125515	312
chr7	133952419	133953143	313
chr7	134397593	134398246	314
chr7	134888641	134889804	315
chr7	135441093	135442065	316
chr7	148660881	148661917	317
chr8	34495908	34496295	318
chr8	42324535	42325055	319
chr8	47772130	47772660	320
chr8	74115973	74116858	321
chr8	81344542	81345433	322
chr8	113579969	113580434	323
chr8	114377749	114378512	324
chr8	124900335	124900748	325
chr8	127245498	127246362	326
chr8	128946159	128946969	327
chr9	20264123	20264839	328
chr9	24346359	24346724	329
chr9	57287682	57288159	330
chr9	62658781	62659977	331
chr9	65141342	65142610	332
chr9	88442254	88443470	333
chr9	102528490	102529409	334
chr9	106183026	106183862	335
chr9	107443861	107444609	336
chr9	107489722	107490527	337
chr9	110019653	110020371	338
chr9	118414663	118415470	339
chr8	72826197	72826911	340
chr7	135038911	135039441	341
chr8	73920508	73921046	342
chr4	134908844	134909819	343
chr10	79604766	79605385	344
chrX	7274015	7274566	345
chrX	34730965	34731897	346
chrX	54306166	54306911	347
chrX	132276811	132277656	348
chrX	136219037	136219839	349
chrX	139917424	139917787	350
chrX	166424671	166425172	351
chrX	38857	39434	352

## Sheet: Top1000 noPPARoverlap match
Motif Name	JASPAR ID	JASPAR Match Score	Consensus sequence	HOMER p-value	% of Target Sequences with Motif	% of Background Sequences with Motif
ZNF184	MA2120.1	16.9801	GGTCTTGTAG	1e-52	0.2317	0.0236
ZKSCAN3	MA1973.2	14.4207	GAACTACG	1e-33	0.173	0.0224
CTCF	MA1930.2	23.6675	CTACGGAGGCCGGGA	1e-27	0.0374	0.0029
RARA::RXRA	MA0159.1	15.7873	GGCATTCTGG	1e-27	0.1525	0.0216
ZNF354A	MA1978.2	25.4775	BRGCAAGATGGCGGC	1e-25	0.0849	0.0208
TBX19	MA0804.2	17.5197	GAACTATAGT	1e-24	0.1437	0.0218
PAX8	MA2094.1	14.1204	TTCCGGCA	1e-18	0.3255	0.1365
CTCF	MA1929.2	14.9184	CGTAAGCG	1e-16	0.3988	0.2002
HSF4	MA0771.1	14.2172	CGMMWTGC	1e-14	0.4956	0.293
CTCF	MA1930.2	25.2468	GTAGCTATGCCTTTT	1e-13	0.0071	0.0001
CTCF	MA1929.2	20.6688	TCGCCACCGGGT	1e-12	0.0264	0.0005
CTCF	MA1930.2	23.2077	TAGTCAGGCCAGTAA	1e-12	0.0061	0
CTCF	MA1930.2	40.9464	GCGVGGCATTCTGGGAATTGTAGTY	1E-327	0.3165	0.0131

## Sheet: ZFP unique in top1000
chr	start	end	ID
chr1	10223219	10223813	1
chr1	59293757	59294961	2
chr1	63776716	63777728	3
chr1	72301259	72301622	4
chr1	88478847	88479662	5
chr1	88599815	88600521	6
chr1	89904688	89905361	7
chr1	95651430	95652110	8
chr1	129998948	129999689	9
chr1	163657435	163657919	10
chr1	173210774	173211981	11
chr1	177810489	177811278	12
chr1	180117323	180117874	13
chr1	183080762	183081270	14
chr10	7386941	7387657	15
chr10	14424872	14425621	16
chr10	41529042	41529947	17
chr10	79144358	79144900	18
chr10	79208988	79209564	19
chr10	79371300	79371915	20
chr10	80380656	80381241	21
chr10	121063367	121063867	22
chr11	3102102	3102685	23
chr11	20100982	20101657	24
chr11	32542246	32542965	25
chr11	43561187	43561760	26
chr11	50640626	50641511	27
chr11	61770074	61770526	28
chr11	74738921	74739810	29
chr11	78959808	78960275	30
chr11	83084531	83085077	31
chr11	86070359	86071314	32
chr11	87284497	87285045	33
chr11	95527827	95528640	34
chr11	101278046	101279255	35
chr11	115048339	115049187	36
chr11	115489204	115489825	37
chr11	118280087	118280882	38
chr11	119774457	119776002	39
chr12	70472524	70473318	40
chr12	77938189	77939182	41
chr12	98299538	98300098	42
chr12	101348081	101348879	43
chr12	112088085	112088666	44
chr12	112615874	112616499	45
chr13	12487294	12488165	46
chr13	67738215	67739000	47
chr13	67784044	67784740	48
chr13	77578048	77578423	49
chr13	85428489	85429176	50
chr13	96145127	96145723	51
chr13	100894382	100895333	52
chr13	113717107	113718136	53
chr14	21113406	21114128	54
chr14	21526285	21526922	55
chr14	27353867	27354787	56
chr14	47451656	47452420	57
chr14	51427291	51427743	58
chr14	58042543	58043080	59
chr14	62058753	62059157	60
chr14	65271032	65271675	61
chr14	66424342	66425208	62
chr14	79880666	79881225	63
chr15	5135380	5136004	64
chr15	35867158	35868386	65
chr15	36539010	36539611	66
chr15	38943943	38944849	67
chr15	57723383	57724152	68
chr15	81686381	81686831	69
chr15	82979591	82980158	70
chr15	85689711	85690514	71
chr15	89145503	89146278	72
chr15	102126460	102127014	73
chr16	13902812	13903768	74
chr16	16302833	16303430	75
chr16	27388679	27389254	76
chr16	32868002	32868663	77
chr16	64851522	64852136	78
chr16	75766825	75767559	79
chr17	5491210	5492385	80
chr17	34076935	34077819	81
chr17	34783755	34784156	82
chr18	40467594	40468051	83
chr18	47118189	47118883	84
chr18	84758808	84759578	85
chr18	89141004	89141632	86
chr19	10278048	10278928	87
chr19	17468342	17469230	88
chr19	59017624	59018431	89
chr2	29657927	29658393	90
chr2	57960352	57960722	91
chr2	109857788	109858488	92
chr2	113688663	113689613	93
chr2	130731753	130732413	94
chr2	144284700	144285286	95
chr2	163483806	163484583	96
chr2	166611893	166612619	97
chr2	166821600	166822406	98
chr2	166888447	166888829	99
chr3	10439900	10440559	100
chr3	30894175	30894754	101
chr3	87723087	87723748	102
chr3	88905368	88906158	103
chr3	94910383	94911392	104
chr3	94937315	94938145	105
chr3	95697626	95698620	106
chr3	110053124	110054185	107
chr4	56959923	56960655	108
chr4	82505496	82505965	109
chr4	107040202	107040884	110
chr4	115511649	115512289	111
chr4	116380737	116381377	112
chr4	116854852	116855472	113
chr4	124613859	124614470	114
chr4	129373584	129374258	115
chr4	147222093	147223097	116
chr4	148511155	148512221	117
chr4	153516255	153516713	118
chr4	154338182	154338961	119
chr5	5663850	5664494	120
chr5	38651175	38651888	121
chr5	115016548	115017407	122
chr5	124990294	124991090	123
chr5	137437854	137438633	124
chr6	86798630	86799507	125
chr6	103598940	103599402	126
chr6	120481097	120481765	127
chr6	134779469	134780543	128
chr6	142704947	142705342	129
chr7	5002871	5003765	130
chr7	6123553	6124226	131
chr7	6235117	6235682	132
chr7	7230602	7231201	133
chr7	17037863	17038337	134
chr7	19609273	19609839	135
chr7	20250173	20251224	136
chr7	24918920	24919451	137
chr7	28259531	28259944	138
chr7	28459510	28460137	139
chr7	28763966	28764477	140
chr7	30303190	30304050	141
chr7	30738647	30739336	142
chr7	31336692	31337541	143
chr7	34981061	34981990	144
chr7	51639658	51640406	145
chr7	52736671	52737078	146
chr7	87413827	87414998	147
chr7	99709432	99710265	148
chr7	129124913	129125515	149
chr7	133952419	133953143	150
chr7	134397593	134398246	151
chr7	134888641	134889804	152
chr7	135441093	135442065	153
chr7	148660881	148661917	154
chr8	34495908	34496295	155
chr8	42324535	42325055	156
chr8	47772130	47772660	157
chr8	74115973	74116858	158
chr8	81344542	81345433	159
chr8	113579969	113580434	160
chr8	114377749	114378512	161
chr8	124900335	124900748	162
chr8	127245498	127246362	163
chr8	128946159	128946969	164
chr9	20264123	20264839	165
chr9	24346359	24346724	166
chr9	57287682	57288159	167
chr9	62658781	62659977	168
chr9	65141342	65142610	169
chr9	88442254	88443470	170
chr9	102528490	102529409	171
chr9	106183026	106183862	172
chr9	107443861	107444609	173
chr9	107489722	107490527	174
chr9	110019653	110020371	175
chr9	118414663	118415470	176
chr8	72826197	72826911	177
chr7	135038911	135039441	178
chr8	73920508	73921046	179
chr4	134908844	134909819	180
chr10	79604766	79605385	181
chrX	7274015	7274566	182
chrX	34730965	34731897	183
chrX	54306166	54306911	184
chrX	132276811	132277656	185
chrX	136219037	136219839	186
chrX	139917424	139917787	187
chrX	166424671	166425172	188
chrX	38857	39434	189

## Sheet: Top1000 ZFP407 unique match
Motif Name	JASPAR ID	JASPAR Match Score	Consensus sequence	HOMER p-value	% of Target Sequences with Motif	% of Background Sequences with Motif
CTCF	MA1930.2	34.9165	GCMTKCTGGGARTTGTAGTYC	1e-75	0.3243	0.0085
ZNF143	MA0088.2	17.0082	CCAGCATGCM	1e-22	0.2432	0.0396
PPARA::RXRA	MA1148.2	17.4193	TACGGCGGCC	1e-14	0.1351	0.0177

## Sheet: ZFP407 peaks (all)
chr	start	stop
chr1	3523093	3523292
chr1	4775574	4775822
chr1	4847624	4848521
chr1	5072809	5073716
chr1	6204455	6205422
chr1	7387592	7388158
chr1	9535077	9535661
chr1	9690581	9690949
chr1	9737917	9738897
chr1	9933870	9934326
chr1	10027836	10028431
chr1	10222539	10223816
chr1	12634736	12635048
chr1	12647581	12647851
chr1	13362783	13363045
chr1	13579696	13580166
chr1	13650281	13650775
chr1	15795731	15796119
chr1	16094463	16095282
chr1	16609123	16609447
chr1	16646698	16647585
chr1	16655131	16655618
chr1	20810092	20810710
chr1	23262889	23263676
chr1	24012315	24012514
chr1	24106485	24107618
chr1	24618447	24622988
chr1	24685214	24685808
chr1	26742916	26743154
chr1	26744249	26745058
chr1	31006670	31007179
chr1	33776678	33776882
chr1	33870800	33871645
chr1	34062739	34063056
chr1	34496165	34496795
chr1	36087302	36087590
chr1	36300875	36301205
chr1	36364300	36364796
chr1	36766633	36766973
chr1	36996376	36996854
chr1	37006567	37006766
chr1	37356744	37357159
chr1	37486730	37487419
chr1	37921591	37922444
chr1	37947173	37947525
chr1	38054018	38055017
chr1	38391179	38391432
chr1	39044267	39044865
chr1	39424600	39425042
chr1	39592453	39593010
chr1	39811394	39811634
chr1	40281720	40282138
chr1	42907978	42908364
chr1	43155288	43155911
chr1	43245905	43246399
chr1	43307196	43307482
chr1	43884195	43884581
chr1	43990385	43991038
chr1	44158874	44159547
chr1	44175459	44176233
chr1	44608574	44609308
chr1	45851816	45852339
chr1	45921505	45921745
chr1	46910689	46911250
chr1	51534522	51535336
chr1	51972116	51972630
chr1	52170540	52170859
chr1	52176074	52176586
chr1	52289241	52290563
chr1	52874216	52874621
chr1	53353880	53354113
chr1	53409227	53409645
chr1	53841513	53842128
chr1	54307273	54307989
chr1	54495649	54496034
chr1	55083994	55084592
chr1	55109437	55109852
chr1	55144278	55144990
chr1	55187785	55188266
chr1	55293888	55294505
chr1	56771389	56771721
chr1	57029443	57030710
chr1	57434319	57434743
chr1	57463279	57463820
chr1	58026651	58027091
chr1	58046042	58046542
chr1	58052724	58053088
chr1	58086587	58086786
chr1	58361366	58362328
chr1	58439537	58439881
chr1	58449647	58450024
chr1	58480409	58480867
chr1	58501939	58502520
chr1	58561699	58562100
chr1	58643068	58643474
chr1	58670758	58670991
chr1	58768346	58768595
chr1	58852359	58852597
chr1	59029879	59030761
chr1	59176700	59177298
chr1	59293755	59294968
chr1	59539307	59539983
chr1	59727559	59727758
chr1	59741671	59742168
chr1	59819637	59820167
chr1	59969633	59970570
chr1	60127552	60127809
chr1	60154342	60155408
chr1	60236942	60237373
chr1	60399817	60400235
chr1	60466133	60466728
chr1	60725937	60726136
chr1	62749945	62750266
chr1	63222640	63223797
chr1	63553897	63554188
chr1	63776712	63777814
chr1	64167819	64168878
chr1	64578847	64579579
chr1	64663558	64664369
chr1	64737241	64737475
chr1	65003171	65003418
chr1	65232875	65233287
chr1	66747211	66747963
chr1	66909346	66909835
chr1	71148916	71149115
chr1	71603655	71603910
chr1	71699302	71699762
chr1	71972157	71972472
chr1	72266694	72266966
chr1	72272426	72272944
chr1	72283204	72283706
chr1	72290356	72290997
chr1	72301258	72301622
chr1	72629532	72630396
chr1	72757717	72758293
chr1	74075582	74075781
chr1	74282855	74283368
chr1	74331000	74332017
chr1	74350438	74350770
chr1	74433458	74433694
chr1	74443967	74444410
chr1	74552205	74553258
chr1	74634430	74635016
chr1	74647820	74648076
chr1	74707912	74708723
chr1	75121321	75121912
chr1	75139126	75139657
chr1	75176232	75176986
chr1	75188418	75189329
chr1	75207329	75207594
chr1	75232676	75232926
chr1	75241108	75241794
chr1	75313812	75314447
chr1	75432270	75432799
chr1	75475762	75476258
chr1	75542848	75543359
chr1	75556302	75556540
chr1	78193119	78193720
chr1	78485143	78485939
chr1	78654320	78654949
chr1	79757599	79758420
chr1	79772511	79772910
chr1	81946902	81947101
chr1	82313040	82313584
chr1	82721202	82722082
chr1	84299433	84299764
chr1	84514948	84515269
chr1	84835921	84836440
chr1	85109724	85109977
chr1	87675924	87676224
chr1	87689999	87690654
chr1	87961085	87961977
chr1	88051075	88051512
chr1	88255530	88256347
chr1	88337437	88339195
chr1	88383969	88384516
chr1	88400473	88401123
chr1	88408861	88409111
chr1	88422113	88423190
chr1	88478844	88479668
chr1	88599813	88600810
chr1	89110276	89110640
chr1	89223422	89224118
chr1	89652430	89652872
chr1	89904673	89905362
chr1	89983774	89984062
chr1	90173696	90174321
chr1	90967547	90967791
chr1	91351043	91351332
chr1	92021033	92021232
chr1	92499896	92500142
chr1	92630702	92630901
chr1	92734983	92735182
chr1	93146571	93147059
chr1	93294809	93295656
chr1	93333307	93334191
chr1	93355988	93356229
chr1	93391051	93391611
chr1	93436835	93437485
chr1	93698286	93699402
chr1	93720060	93720361
chr1	93753440	93754115
chr1	94370133	94370505
chr1	94538195	94538699
chr1	94830794	94831360
chr1	95202195	95202617
chr1	95239183	95240456
chr1	95341567	95342492
chr1	95374790	95375971
chr1	95408155	95409014
chr1	95531718	95532594
chr1	95651427	95652111
chr1	95698320	95698640
chr1	95721833	95722144
chr1	97210511	97211097
chr1	97348514	97348731
chr1	99557396	99558520
chr1	99666455	99667108
chr1	99991545	99992650
chr1	104524681	104525013
chr1	107560494	107561196
chr1	107822157	107822467
chr1	107845163	107845362
chr1	107886851	107888227
chr1	108067705	108068229
chr1	108291101	108291745
chr1	108526284	108526771
chr1	108656114	108656896
chr1	108692858	108693503
chr1	113760857	113761548
chr1	120207602	120208002
chr1	120218174	120218742
chr1	120284818	120285992
chr1	120355759	120356290
chr1	120873174	120873398
chr1	120930459	120931345
chr1	121205418	121205617
chr1	121422952	121423151
chr1	121544895	121545203
chr1	121733831	121734312
chr1	121809577	121809871
chr1	122017059	122018128
chr1	122498672	122498974
chr1	123009241	123009508
chr1	123224303	123224839
chr1	123464281	123464675
chr1	124253617	124253939
chr1	127331882	127332586
chr1	127456833	127457640
chr1	129101658	129102261
chr1	129670316	129671287
chr1	129765227	129765670
chr1	129998929	129999706
chr1	130140475	130141230
chr1	130313404	130314031
chr1	132612665	132613974
chr1	133049637	133049836
chr1	133135554	133135976
chr1	133667341	133667606
chr1	133763501	133764326
chr1	133903894	133904726
chr1	134097254	134097487
chr1	134287724	134288490
chr1	134313776	134314550
chr1	134373529	134374151
chr1	134921574	134922036
chr1	134942768	134942967
chr1	135027501	135028434
chr1	135506387	135507030
chr1	135557687	135558190
chr1	136258465	136258878
chr1	136302497	136302782
chr1	136311703	136311911
chr1	136351995	136352250
chr1	136391183	136391411
chr1	136453050	136453362
chr1	136852088	136852877
chr1	137043884	137044178
chr1	137180392	137180591
chr1	137210138	137210474
chr1	137271201	137271875
chr1	137326642	137327374
chr1	137584342	137584670
chr1	137625670	137625968
chr1	137662691	137662928
chr1	137914378	137914736
chr1	138034144	138034461
chr1	138521287	138522333
chr1	138579640	138579874
chr1	138595111	138595479
chr1	140515835	140516503
chr1	141546704	141546903
chr1	145624177	145624742
chr1	151807957	151808249
chr1	152239769	152240824
chr1	153191378	153192371
chr1	153275218	153275876
chr1	153347249	153347982
chr1	153418505	153418776
chr1	153533830	153534223
chr1	153601955	153602654
chr1	154233589	154233911
chr1	154403192	154403786
chr1	154529408	154530084
chr1	154613800	154614028
chr1	154750027	154751087
chr1	154887725	154888484
chr1	154912527	154913710
chr1	155155554	155155843
chr1	155180451	155180761
chr1	155334140	155334602
chr1	155353603	155354177
chr1	155396791	155397064
chr1	155482561	155482854
chr1	155747165	155747404
chr1	156945575	156946564
chr1	156969699	156969898
chr1	157091194	157092019
chr1	157405235	157405727
chr1	157659842	157660619
chr1	157819865	157820671
chr1	157883010	157883781
chr1	157887844	157888143
chr1	158488895	158489668
chr1	158648577	158649442
chr1	161161939	161162551
chr1	161323160	161323359
chr1	162125225	162125499
chr1	162142059	162143257
chr1	162836222	162836993
chr1	163000711	163001275
chr1	163061540	163061749
chr1	163181001	163181200
chr1	163657433	163657920
chr1	163806585	163807398
chr1	163899230	163899464
chr1	164500575	164500823
chr1	165210643	165210842
chr1	165333674	165334082
chr1	165709606	165709829
chr1	165859809	165860234
chr1	165924612	165925297
chr1	166178695	166178983
chr1	166237211	166237828
chr1	166347743	166348101
chr1	167166657	167167305
chr1	167390631	167391320
chr1	167564503	167564702
chr1	167571641	167572966
chr1	167933004	167933386
chr1	168309452	168310247
chr1	169215067	169215566
chr1	169238508	169238988
chr1	169270294	169270599
chr1	169280245	169280562
chr1	169300129	169300328
chr1	169323683	169324601
chr1	171460772	171461942
chr1	171899243	171899812
chr1	172104739	172105725
chr1	172118723	172119086
chr1	172144967	172145166
chr1	172574471	172574670
chr1	172797345	172799008
chr1	172809372	172809796
chr1	172815135	172815693
chr1	172968243	172968474
chr1	172994125	172994421
chr1	173041197	173041603
chr1	173080490	173080869
chr1	173152483	173152997
chr1	173177089	173177461
chr1	173200272	173200767
chr1	173210664	173211986
chr1	173217592	173218173
chr1	173224470	173225037
chr1	173259020	173259480
chr1	173341172	173341669
chr1	173433238	173433914
chr1	174012652	174013317
chr1	174056622	174057951
chr1	174078105	174078582
chr1	174306411	174307423
chr1	174411975	174412364
chr1	174562753	174563446
chr1	175777809	175778061
chr1	177555429	177556131
chr1	177622651	177623027
chr1	177810480	177811283
chr1	178744273	178745227
chr1	179371662	179372083
chr1	179726751	179727183
chr1	179913034	179913659
chr1	180117320	180117889
chr1	180248332	180249704
chr1	180267446	180267663
chr1	180299028	180299395
chr1	180336070	180336537
chr1	181476184	181476588
chr1	181598098	181598645
chr1	181733571	181734227
chr1	181778451	181778681
chr1	182186129	182186581
chr1	182295358	182295621
chr1	182317567	182317836
chr1	182498933	182499589
chr1	182571336	182571925
chr1	182656032	182656315
chr1	182708175	182708403
chr1	182742639	182743622
chr1	182781074	182781497
chr1	183073782	183074765
chr1	183080756	183081274
chr1	183141102	183141301
chr1	183142378	183142585
chr1	184054753	184055372
chr1	184339358	184339737
chr1	184369683	184369973
chr1	185729360	185729621
chr1	185857529	185857980
chr1	186587900	186588136
chr1	187027703	187028124
chr1	187087760	187087959
chr1	187108781	187109050
chr1	187152711	187152910
chr1	187186686	187187728
chr1	187940920	187941149
chr1	188572910	188573480
chr1	190830920	190832024
chr1	191511865	191512116
chr1	191551780	191552648
chr1	191745815	191746542
chr1	192735503	192735770
chr1	192752262	192752675
chr1	192849451	192850697
chr1	192886714	192887097
chr1	193149567	193150383
chr1	193259416	193259727
chr1	193399038	193399926
chr1	193542924	193543155
chr1	193645015	193645810
chr1	193730954	193731606
chr1	193916245	193916483
chr1	193960467	193960989
chr1	194596749	194596967
chr1	194956260	194956566
chr1	194999283	194999932
chr1	195053890	195054114
chr1	195088401	195088600
chr1	195142223	195142456
chr1	196486884	196487083
chr1	196802546	196802991
chr1	196957239	196957898
chr1	197067643	197068190
chr10	3133751	3134894
chr10	4540486	4540877
chr10	5913689	5914226
chr10	5958159	5959444
chr10	6372812	6373586
chr10	7309551	7310364
chr10	7382841	7383294
chr10	7386940	7387658
chr10	7400550	7401633
chr10	7512442	7512834
chr10	8605811	8606298
chr10	9621281	9622159
chr10	10277640	10278053
chr10	10869070	10869648
chr10	11000323	11001022
chr10	11211891	11212133
chr10	12588070	12589333
chr10	12642338	12642540
chr10	12727966	12728693
chr10	12912805	12913010
chr10	13121930	13122136
chr10	13272731	13273144
chr10	13483193	13483392
chr10	13684353	13685267
chr10	14123746	14124203
chr10	14424868	14425622
chr10	17442107	17444043
chr10	17667899	17668131
chr10	17954604	17955203
chr10	18734737	18735221
chr10	19234313	19234908
chr10	19575941	19576267
chr10	19635055	19635367
chr10	20031759	20032598
chr10	20067430	20067742
chr10	20179656	20179864
chr10	20671973	20672481
chr10	21015476	21016369
chr10	21862205	21862934
chr10	22450929	22451720
chr10	23506675	23507753
chr10	23516512	23517121
chr10	24589608	24590044
chr10	26284276	26284475
chr10	29081352	29082120
chr10	29920091	29920484
chr10	30338010	30338450
chr10	30530039	30530240
chr10	31033299	31033498
chr10	32609370	32609738
chr10	33670654	33671322
chr10	33739333	33739733
chr10	33926532	33927174
chr10	34001867	34002694
chr10	36693919	36694881
chr10	36798392	36798672
chr10	38853641	38853915
chr10	39089541	39089740
chr10	39333163	39333455
chr10	39966785	39967000
chr10	39977083	39977880
chr10	40020464	40020971
chr10	40029600	40030177
chr10	40068689	40069508
chr10	40349748	40349947
chr10	40602491	40603466
chr10	40790567	40791328
chr10	41022791	41023458
chr10	41170218	41170448
chr10	41209857	41210399
chr10	41238480	41239491
chr10	41285609	41285808
chr10	41529022	41529950
chr10	41607109	41607370
chr10	41997679	41997957
chr10	42197967	42198561
chr10	42221611	42222232
chr10	42398619	42398974
chr10	42941109	42941537
chr10	43621488	43621799
chr10	43987972	43988516
chr10	45297477	45297857
chr10	52137160	52138115
chr10	52248584	52249792
chr10	53349158	53349409
chr10	53795174	53795650
chr10	56097897	56098666
chr10	56640903	56641407
chr10	57252031	57252406
chr10	57686615	57688209
chr10	57694316	57695394
chr10	57785590	57786383
chr10	57909421	57910014
chr10	57960635	57961003
chr10	58067559	58067921
chr10	58684361	58684866
chr10	58773379	58773751
chr10	58785985	58786354
chr10	59165149	59165582
chr10	59342257	59343147
chr10	59413440	59414712
chr10	59465425	59465840
chr10	59740406	59740850
chr10	60215233	60215596
chr10	60609899	60610810
chr10	60915444	60915650
chr10	60938332	60938836
chr10	61142770	61143098
chr10	61158172	61158607
chr10	61802630	61803541
chr10	61912115	61913067
chr10	61949658	61949887
chr10	62040962	62041375
chr10	62065000	62065279
chr10	62113740	62114346
chr10	62254858	62255416
chr10	62383170	62383849
chr10	62486523	62487165
chr10	62585393	62585594
chr10	62706613	62706902
chr10	62845115	62845707
chr10	62849096	62849471
chr10	62892201	62892576
chr10	66747862	66748355
chr10	67011160	67012423
chr10	67741585	67741822
chr10	68675558	68675834
chr10	68784166	68784758
chr10	68814788	68815686
chr10	69351267	69351500
chr10	69903391	69903716
chr10	70423057	70423576
chr10	70700345	70701019
chr10	70747538	70748277
chr10	70807398	70807637
chr10	71759853	71760052
chr10	71771833	71772197
chr10	72117510	72118111
chr10	74836639	74836872
chr10	74980066	74981133
chr10	75226812	75227294
chr10	75299903	75300325
chr10	75322692	75323069
chr10	75384178	75384798
chr10	75495209	75495505
chr10	75700481	75700876
chr10	75905240	75905708
chr10	75931398	75931867
chr10	76495760	76496421
chr10	76714583	76714782
chr10	76750533	76750749
chr10	76978370	76978746
chr10	77044450	77044649
chr10	77084984	77085353
chr10	77153219	77153418
chr10	77441129	77441556
chr10	77472036	77472501
chr10	77632451	77632775
chr10	77760587	77761421
chr10	77823140	77823454
chr10	77875419	77875863
chr10	77888256	77888807
chr10	77927177	77927573
chr10	78036992	78037685
chr10	78054775	78055023
chr10	79131958	79132806
chr10	79144354	79144902
chr10	79167016	79167306
chr10	79208986	79209569
chr10	79229346	79230174
chr10	79316154	79317111
chr10	79371261	79371918
chr10	79422675	79423210
chr10	79447661	79448316
chr10	79502423	79502663
chr10	79578359	79578766
chr10	79604124	79605386
chr10	79635554	79635950
chr10	79711986	79712385
chr10	79727358	79727711
chr10	79755039	79755419
chr10	79782909	79783403
chr10	79849474	79849857
chr10	79861572	79862379
chr10	79896511	79896921
chr10	80023875	80024614
chr10	80065361	80066038
chr10	80084892	80085399
chr10	80260408	80261548
chr10	80317770	80318118
chr10	80363192	80363947
chr10	80380652	80381244
chr10	80499802	80500293
chr10	80523030	80523236
chr10	80532651	80532850
chr10	80568489	80568688
chr10	80592069	80592728
chr10	80599651	80600413
chr10	80640727	80641640
chr10	80729306	80731122
chr10	80755777	80756064
chr10	80783710	80784014
chr10	80841343	80841772
chr10	80847055	80847272
chr10	80888219	80888471
chr10	80915812	80916243
chr10	80958810	80959703
chr10	81007933	81008195
chr10	81014431	81014749
chr10	81033622	81034431
chr10	81068969	81069396
chr10	81089943	81090473
chr10	81105852	81106605
chr10	81111780	81112002
chr10	81167237	81167747
chr10	81326487	81326939
chr10	81459464	81460214
chr10	81510559	81511175
chr10	81590674	81590999
chr10	81640925	81641664
chr10	81703569	81703877
chr10	81816970	81817214
chr10	82085461	82085715
chr10	82092194	82092708
chr10	82161780	82162389
chr10	82505528	82505924
chr10	82822735	82823024
chr10	83006367	83007101
chr10	83111397	83111635
chr10	83903662	83904234
chr10	83995069	83996148
chr10	84039521	84040097
chr10	84084965	84085354
chr10	84266412	84266888
chr10	84379660	84380522
chr10	84647160	84648083
chr10	85334500	85334889
chr10	85379655	85379981
chr10	85419795	85420845
chr10	85484569	85485051
chr10	86148084	86148696
chr10	86168194	86169142
chr10	86343414	86343684
chr10	87609462	87609860
chr10	87663475	87664198
chr10	87819619	87820068
chr10	87842308	87842530
chr10	88193373	88194196
chr10	88289294	88289615
chr10	89207863	89208436
chr10	90586232	90586753
chr10	90633934	90634781
chr10	90644256	90644458
chr10	92184752	92185271
chr10	92915715	92916580
chr10	93052349	93052548
chr10	93351892	93352747
chr10	93498135	93498830
chr10	93610528	93610994
chr10	93661573	93662088
chr10	93977952	93978245
chr10	94150893	94151770
chr10	94964238	94964763
chr10	94977428	94978412
chr10	95540150	95540471
chr10	96284593	96284850
chr10	96775732	96775951
chr10	98569394	98570041
chr10	98724268	98724467
chr10	99478511	99478849
chr10	99949701	99950424
chr10	99983030	99983293
chr10	100051601	100052063
chr10	104675376	104675575
chr10	105278191	105278784
chr10	106650200	106652961
chr10	106657219	106657683
chr10	106673089	106673305
chr10	106681278	106681547
chr10	106692593	106693964
chr10	106886524	106887333
chr10	107281989	107282353
chr10	107342728	107342927
chr10	107598874	107600034
chr10	108416805	108417004
chr10	110356943	110357519
chr10	110446491	110447543
chr10	110601729	110602086
chr10	110735505	110735955
chr10	110910079	110911001
chr10	110943450	110944218
chr10	111409466	111410121
chr10	112365831	112366129
chr10	114688319	114688554
chr10	114799458	114799673
chr10	114821385	114822220
chr10	116018365	116019075
chr10	116433176	116433602
chr10	116500509	116500793
chr10	116588723	116589071
chr10	116711675	116712073
chr10	116718554	116719457
chr10	116720337	116722142
chr10	116725418	116728237
chr10	116814482	116815732
chr10	116817108	116818515
chr10	116821031	116821485
chr10	116825082	116825552
chr10	116827603	116828501
chr10	116830828	116831057
chr10	116833968	116836385
chr10	116843680	116844032
chr10	116845265	116845613
chr10	116854367	116856125
chr10	116860380	116861704
chr10	116863101	116863473
chr10	116866720	116867141
chr10	116869247	116869876
chr10	116872415	116874215
chr10	116882768	116883279
chr10	116887849	116888696
chr10	116889843	116890393
chr10	116897220	116897674
chr10	116899224	116901020
chr10	116911124	116911363
chr10	116914911	116915455
chr10	116916966	116917380
chr10	116919291	116920619
chr10	116928038	116929927
chr10	116934569	116935284
chr10	116939797	116940866
chr10	116944929	116945227
chr10	116952317	116953027
chr10	116963539	116963789
chr10	116969513	116971405
chr10	116973639	116974494
chr10	116979071	116979300
chr10	116984343	116985254
chr10	116992340	116992752
chr10	117006509	117007540
chr10	117018649	117019097
chr10	117025550	117026447
chr10	117031179	117032901
chr10	117043813	117044444
chr10	117045397	117045827
chr10	117046808	117047138
chr10	117053736	117054009
chr10	117056213	117056580
chr10	117058370	117059058
chr10	117065996	117067027
chr10	117077217	117078007
chr10	117080331	117080545
chr10	117087803	117088147
chr10	117092366	117092600
chr10	117095569	117096326
chr10	117099766	117101331
chr10	117105087	117105352
chr10	117106544	117106928
chr10	117109174	117110090
chr10	117113756	117115144
chr10	117121144	117121351
chr10	117127373	117127660
chr10	117128712	117128950
chr10	117130319	117130785
chr10	117146014	117147903
chr10	117153868	117156347
chr10	117165829	117168919
chr10	117173340	117173771
chr10	117175965	117176325
chr10	117180735	117181683
chr10	117182615	117183798
chr10	117188382	117189376
chr10	117192704	117193098
chr10	117202782	117203997
chr10	117210303	117211625
chr10	117213128	117213877
chr10	117218008	117221471
chr10	117227192	117228747
chr10	117480736	117480935
chr10	118048043	118049597
chr10	118050473	118051369
chr10	118055811	118057536
chr10	118059099	118060210
chr10	118676988	118678018
chr10	118842718	118843048
chr10	119101043	119101242
chr10	119645683	119646124
chr10	119663948	119664494
chr10	119859140	119859364
chr10	120335488	120336145
chr10	120415474	120416399
chr10	121024127	121024410
chr10	121063071	121063868
chr10	121274001	121274831
chr10	121475666	121475865
chr10	121533992	121534488
chr10	122513322	122513677
chr10	122633325	122634378
chr10	125403344	125403861
chr10	126342684	126343155
chr10	126356154	126356764
chr10	126365113	126365793
chr10	126467314	126468096
chr10	126478762	126479247
chr10	126500358	126501112
chr10	126557725	126558393
chr10	126703155	126703593
chr10	126748464	126749273
chr10	126949137	126950060
chr10	126959074	126959695
chr10	127079863	127080158
chr10	127103429	127104333
chr10	127452006	127452494
chr10	127472496	127472873
chr10	127495758	127496949
chr10	127669180	127669812
chr10	127707250	127707611
chr10	127739889	127741021
chr10	127759115	127759844
chr10	127774709	127775204
chr10	127805942	127806320
chr10	127848365	127848727
chr10	127895520	127896529
chr10	127935413	127935973
chr10	127962733	127962932
chr10	127984540	127985083
chr10	127986134	127986514
chr10	128002491	128003481
chr10	128063411	128064051
chr10	128110798	128111524
chr10	128132904	128133571
chr10	128141735	128141970
chr10	128184943	128185696
chr10	128242161	128242767
chr10	128258490	128259199
chr10	128346688	128347404
chr10	129979158	129979633
chr11	3000323	3000647
chr11	3002773	3002973
chr11	3003817	3004144
chr11	3023674	3024433
chr11	3025326	3025627
chr11	3027331	3027576
chr11	3032103	3033271
chr11	3042943	3043208
chr11	3044689	3045022
chr11	3046106	3046359
chr11	3049785	3050398
chr11	3059614	3060096
chr11	3068718	3069098
chr11	3077379	3078098
chr11	3081931	3082384
chr11	3084882	3085483
chr11	3092996	3094202
chr11	3102099	3103359
chr11	3165996	3166694
chr11	3189920	3190613
chr11	3308722	3309388
chr11	3352001	3352528
chr11	3439196	3439813
chr11	3548816	3549317
chr11	3812812	3813110
chr11	3863486	3864198
chr11	3996571	3996972
chr11	4060258	4060830
chr11	4086854	4087172
chr11	4494247	4495003
chr11	4537609	4537943
chr11	4603960	4604868
chr11	4748821	4749623
chr11	4795026	4795619
chr11	4998509	4999683
chr11	5068599	5069506
chr11	5143830	5144920
chr11	5161130	5161939
chr11	5254830	5255352
chr11	5420766	5421081
chr11	5441685	5442499
chr11	5661820	5662520
chr11	5688468	5688756
chr11	5777993	5778337
chr11	5815142	5815341
chr11	5855227	5855924
chr11	6099900	6100507
chr11	6167536	6168074
chr11	6191569	6192555
chr11	6288962	6289294
chr11	6344454	6344653
chr11	6374549	6375185
chr11	6428535	6428926
chr11	6446328	6446815
chr11	6525762	6526229
chr11	6549197	6549586
chr11	7323772	7323971
chr11	7654167	7654415
chr11	8368621	8368902
chr11	8439848	8440468
chr11	8564154	8564462
chr11	8910857	8911234
chr11	11361815	11362463
chr11	11708714	11709086
chr11	11744329	11744777
chr11	11756911	11757222
chr11	12274926	12275289
chr11	16407628	16408471
chr11	16491582	16492217
chr11	16497109	16497342
chr11	16850983	16851729
chr11	17058933	17059364
chr11	17111397	17112120
chr11	17157525	17158003
chr11	17853217	17853958
chr11	18497032	18497490
chr11	19820196	19820536
chr11	20100980	20101966
chr11	20148994	20149651
chr11	20212545	20212852
chr11	20232026	20233375
chr11	20355170	20355369
chr11	20377376	20377792
chr11	20443288	20443595
chr11	20531374	20532247
chr11	20640877	20641816
chr11	20758926	20759476
chr11	20991005	20991582
chr11	21138265	21139562
chr11	21271067	21271572
chr11	21471467	21472307
chr11	22382076	22382354
chr11	22412337	22412918
chr11	22610684	22610923
chr11	22872354	22873008
chr11	22881786	22882612
chr11	22890389	22891022
chr11	22967715	22968016
chr11	23155465	23156156
chr11	23206035	23206458
chr11	23532955	23533863
chr11	23565325	23566505
chr11	23670670	23670951
chr11	23794810	23795381
chr11	26287192	26287524
chr11	26493275	26494017
chr11	28239591	28240160
chr11	29030634	29030911
chr11	29072164	29073542
chr11	29147125	29147601
chr11	29273443	29273992
chr11	29414864	29415396
chr11	29426102	29426675
chr11	29447629	29448460
chr11	29592195	29593248
chr11	29724943	29725348
chr11	29925863	29926525
chr11	30157139	30158162
chr11	30167182	30168671
chr11	30192804	30193055
chr11	30549180	30549598
chr11	30671547	30672453
chr11	30853778	30854884
chr11	30885962	30886604
chr11	31571378	31572309
chr11	31576726	31576978
chr11	31750049	31750492
chr11	31770445	31770973
chr11	32105198	32105479
chr11	32121064	32121812
chr11	32167452	32167673
chr11	32354620	32355996
chr11	32432779	32433185
chr11	32505170	32505599
chr11	32542241	32543215
chr11	32564032	32564321
chr11	32939333	32939532
chr11	33062458	33063324
chr11	33654928	33655131
chr11	34444810	34445041
chr11	34495168	34495684
chr11	34646852	34647279
chr11	35563991	35564380
chr11	35582751	35583475
chr11	35647779	35647978
chr11	35849846	35850082
chr11	40505972	40506200
chr11	40568693	40568901
chr11	43247256	43247463
chr11	43494986	43496128
chr11	43561181	43561762
chr11	44283597	44284132
chr11	44668193	44668392
chr11	45039312	45039511
chr11	45538506	45538705
chr11	45609267	45609519
chr11	45665133	45666088
chr11	45740178	45740473
chr11	45758379	45758622
chr11	45768695	45769053
chr11	45865744	45865951
chr11	45879131	45880041
chr11	48613429	48614190
chr11	48630521	48630920
chr11	49016810	49017311
chr11	49057264	49057649
chr11	49064079	49064392
chr11	49626646	49626845
chr11	49660020	49660265
chr11	49944438	49944811
chr11	49988188	49988450
chr11	50105819	50106024
chr11	50138827	50139476
chr11	50190576	50191548
chr11	50244399	50244753
chr11	50640624	50641514
chr11	50700855	50701407
chr11	50729218	50729851
chr11	50744714	50745419
chr11	50872533	50873268
chr11	51076473	51076894
chr11	51282963	51283162
chr11	51397980	51398377
chr11	51419405	51420717
chr11	51449230	51449555
chr11	51463832	51464184
chr11	51502166	51502757
chr11	51569841	51570309
chr11	51577058	51577432
chr11	51617852	51619220
chr11	51755372	51755763
chr11	51780936	51781510
chr11	51813948	51814438
chr11	51911725	51912666
chr11	52045222	52046024
chr11	52174773	52175144
chr11	52209933	52210326
chr11	52469796	52469995
chr11	53113569	53114288
chr11	53122499	53122698
chr11	53138058	53138450
chr11	53292119	53292318
chr11	53321185	53321993
chr11	53332826	53333308
chr11	53380729	53381149
chr11	53520360	53521076
chr11	53576515	53577468
chr11	53705356	53705656
chr11	53793222	53793812
chr11	53953559	53954282
chr11	53995170	53995459
chr11	54336141	54336838
chr11	54600638	54601471
chr11	54673997	54674405
chr11	54695712	54696434
chr11	54769323	54769752
chr11	54846719	54847016
chr11	54911396	54911779
chr11	55017805	55018129
chr11	55274462	55274904
chr11	55282656	55283323
chr11	57331909	57332339
chr11	57458446	57458912
chr11	57775931	57776185
chr11	57917369	57918070
chr11	57981512	57982379
chr11	57984988	57985759
chr11	58120336	58121275
chr11	58136424	58137042
chr11	58143812	58144208
chr11	58752334	58752671
chr11	58768280	58768691
chr11	58791490	58791862
chr11	58976863	58977463
chr11	59005224	59005475
chr11	59016029	59016354
chr11	59041487	59042018
chr11	59263498	59263886
chr11	59285659	59285941
chr11	59319546	59320317
chr11	59449595	59450224
chr11	59475712	59475929
chr11	59484446	59484800
chr11	59623137	59623775
chr11	59652988	59653326
chr11	59661694	59661959
chr11	59761585	59761974
chr11	59796333	59796542
chr11	59859689	59860489
chr11	59919196	59919756
chr11	59928406	59929122
chr11	60165360	60166730
chr11	60230072	60230958
chr11	60267891	60268162
chr11	60350777	60352451
chr11	60452311	60453033
chr11	60512175	60513267
chr11	60541840	60542210
chr11	60590327	60591246
chr11	60624625	60624826
chr11	60643867	60644387
chr11	60691711	60692825
chr11	60726988	60727766
chr11	60760162	60760423
chr11	60904757	60904956
chr11	60988300	60988997
chr11	61080378	61080873
chr11	61221453	61222160
chr11	61231584	61231823
chr11	61307458	61308505
chr11	61318195	61319282
chr11	61411006	61411446
chr11	61430423	61430770
chr11	61667684	61668790
chr11	61743302	61743975
chr11	61769629	61770788
chr11	61818962	61819190
chr11	62094637	62095442
chr11	62270448	62270883
chr11	62271717	62272117
chr11	62309226	62309490
chr11	62363917	62364648
chr11	62416050	62416558
chr11	62462318	62462526
chr11	62544984	62545421
chr11	62633781	62634351
chr11	62693016	62693228
chr11	62840297	62840496
chr11	62928563	62928879
chr11	62987184	62987538
chr11	62994744	62995451
chr11	63892762	63893046
chr11	64792038	64792751
chr11	64825292	64825779
chr11	64975968	64976689
chr11	65601042	65601992
chr11	65620246	65620971
chr11	66234538	66234801
chr11	66866054	66866318
chr11	67710690	67710889
chr11	67779502	67780574
chr11	67888283	67888560
chr11	68134968	68135211
chr11	68199104	68199409
chr11	68505035	68505950
chr11	68666019	68666699
chr11	68685338	68685610
chr11	68714904	68715309
chr11	68821690	68821969
chr11	68829376	68829818
chr11	68859304	68859709
chr11	68873215	68874114
chr11	68886556	68887181
chr11	68902089	68902499
chr11	68910486	68910742
chr11	68936009	68937822
chr11	69141475	69142291
chr11	69208431	69209871
chr11	69231201	69231407
chr11	69392613	69394986
chr11	69445564	69447001
chr11	69477416	69477689
chr11	69484713	69484979
chr11	69495298	69495604
chr11	69572151	69572397
chr11	69659706	69660089
chr11	69694427	69694869
chr11	69714821	69715407
chr11	69726715	69728115
chr11	69733378	69735420
chr11	69794008	69794450
chr11	69808756	69809506
chr11	69828418	69829117
chr11	69833783	69834847
chr11	69862426	69863067
chr11	70051257	70051624
chr11	70223178	70223831
chr11	70265146	70265783
chr11	70338655	70338997
chr11	70460253	70460622
chr11	70469210	70469409
chr11	70501244	70501624
chr11	70577712	70578219
chr11	70783445	70784192
chr11	70796121	70796733
chr11	70817659	70818296
chr11	70832643	70833658
chr11	72020169	72021426
chr11	72028232	72029127
chr11	72254834	72255113
chr11	72420504	72421066
chr11	72503656	72503976
chr11	72609129	72609793
chr11	72861202	72861753
chr11	72951092	72951909
chr11	72990085	72990699
chr11	73012237	73013127
chr11	74451453	74452286
chr11	74462605	74463677
chr11	74536902	74538199
chr11	74584324	74584918
chr11	74645131	74645830
chr11	74651299	74652136
chr11	74680315	74680900
chr11	74710951	74711789
chr11	74738919	74739811
chr11	74992125	74992524
chr11	75003855	75004165
chr11	75073028	75073913
chr11	75161786	75162203
chr11	75235345	75236038
chr11	75267980	75268283
chr11	75274623	75275221
chr11	75300135	75300587
chr11	75344805	75345703
chr11	75401543	75402198
chr11	75413325	75413637
chr11	75444097	75445296
chr11	75461475	75461789
chr11	75492557	75493312
chr11	75546147	75547156
chr11	75635717	75635916
chr11	75727656	75727855
chr11	75992715	75993536
chr11	76015771	76016146
chr11	76030926	76031262
chr11	76056904	76057464
chr11	76106045	76106253
chr11	76211792	76212248
chr11	76220214	76221064
chr11	76307960	76308401
chr11	76576613	76577251
chr11	76659807	76660566
chr11	76758860	76760003
chr11	76891906	76892170
chr11	77029510	77030576
chr11	77223042	77223773
chr11	77303450	77304097
chr11	77421153	77421570
chr11	77499417	77499907
chr11	77606802	77607230
chr11	77707311	77707510
chr11	77795063	77796201
chr11	77845265	77845766
chr11	77858194	77858496
chr11	77893475	77894108
chr11	77907926	77908307
chr11	77978752	77979410
chr11	77991751	77992431
chr11	77996902	77997322
chr11	78058995	78059430
chr11	78279184	78279879
chr11	78325447	78326167
chr11	78349513	78350178
chr11	78364059	78364469
chr11	78510467	78511074
chr11	78884962	78885348
chr11	78894416	78894832
chr11	78959804	78960277
chr11	79000977	79001951
chr11	79038178	79038377
chr11	79068001	79068374
chr11	79152862	79153144
chr11	79517778	79518256
chr11	79524422	79525446
chr11	79551719	79552917
chr11	79806033	79806721
chr11	79894376	79894896
chr11	79902213	79903482
chr11	79955413	79955883
chr11	79997144	79997593
chr11	80022040	80023145
chr11	80191383	80191648
chr11	80196605	80197180
chr11	80241888	80242649
chr11	80592668	80593366
chr11	81820342	81820605
chr11	81852758	81852998
chr11	82577663	82577972
chr11	82594512	82595261
chr11	82684144	82684590
chr11	82703538	82704105
chr11	82721667	82722034
chr11	83084528	83085084
chr11	83105002	83105411
chr11	83112266	83112563
chr11	83116247	83116449
chr11	83253880	83254320
chr11	83276191	83276516
chr11	83567187	83567581
chr11	83755424	83756147
chr11	83777718	83778344
chr11	83840882	83841801
chr11	83965512	83965765
chr11	83993588	83993945
chr11	84326771	84327043
chr11	84404030	84404392
chr11	84632390	84633147
chr11	84642246	84642777
chr11	84683310	84684136
chr11	84693210	84693607
chr11	84729623	84730076
chr11	84773335	84773604
chr11	84953223	84954002
chr11	85048052	85048781
chr11	85124585	85124975
chr11	85166207	85166817
chr11	86070341	86071323
chr11	86170853	86171962
chr11	86297689	86298002
chr11	86358194	86358517
chr11	86497181	86497491
chr11	86570805	86571654
chr11	86620968	86621447
chr11	86900085	86900478
chr11	86922519	86922831
chr11	86940715	86941067
chr11	87236026	87236580
chr11	87256277	87256803
chr11	87261751	87262318
chr11	87275393	87275965
chr11	87284494	87285062
chr11	87405226	87405777
chr11	87550856	87551477
chr11	87666615	87666814
chr11	87800641	87801403
chr11	87860680	87861266
chr11	87881230	87881460
chr11	87986522	87986853
chr11	87994739	87994966
chr11	88017382	88017971
chr11	88762831	88763080
chr11	88816543	88816878
chr11	88834974	88836017
chr11	88860599	88861128
chr11	88892710	88893199
chr11	88921396	88921837
chr11	89048258	89048486
chr11	90216518	90216956
chr11	90498790	90499907
chr11	93746814	93747653
chr11	93816535	93817229
chr11	93829490	93829807
chr11	93856506	93856944
chr11	94021660	94022027
chr11	94071900	94072926
chr11	94182795	94183504
chr11	94188450	94189739
chr11	94410041	94410657
chr11	94462918	94463886
chr11	94490958	94492129
chr11	94514954	94515283
chr11	94734339	94734562
chr11	94742438	94742947
chr11	94774917	94775156
chr11	94790071	94790466
chr11	94797699	94798425
chr11	94840439	94841037
chr11	94902646	94902911
chr11	95048031	95048516
chr11	95120556	95120755
chr11	95171176	95171949
chr11	95245741	95246457
chr11	95275058	95276151
chr11	95293925	95294124
chr11	95527820	95528671
chr11	95624739	95624938
chr11	95720313	95721078
chr11	95926561	95926967
chr11	95937105	95937544
chr11	96203218	96203596
chr11	96214562	96214761
chr11	96638619	96639165
chr11	96650146	96650805
chr11	96690742	96691813
chr11	96710955	96711666
chr11	96721928	96722127
chr11	96723092	96723474
chr11	96777506	96778123
chr11	96805081	96805538
chr11	96838984	96839224
chr11	96902729	96903159
chr11	96911947	96912168
chr11	97049117	97049997
chr11	97141593	97142475
chr11	97151245	97151448
chr11	97176920	97177368
chr11	97224455	97224654
chr11	97276867	97277141
chr11	97296135	97296763
chr11	97310941	97311579
chr11	97521073	97521592
chr11	97564406	97565079
chr11	97605448	97606317
chr11	97627924	97628134
chr11	97643040	97643969
chr11	97745007	97745616
chr11	97888314	97888529
chr11	98011294	98011923
chr11	98054129	98054717
chr11	98064140	98064524
chr11	98219745	98219960
chr11	98261524	98261817
chr11	98300121	98300355
chr11	98448305	98449052
chr11	98534499	98534698
chr11	98543688	98544422
chr11	98590435	98590992
chr11	98636499	98636940
chr11	98650211	98650479
chr11	98656109	98656625
chr11	98670899	98671604
chr11	98724807	98725210
chr11	98768712	98769193
chr11	98812695	98813177
chr11	98885384	98885644
chr11	99091573	99092392
chr11	99247169	99247450
chr11	99511102	99511301
chr11	100181041	100181773
chr11	100258696	100258901
chr11	100275530	100276120
chr11	100333236	100334277
chr11	100389008	100389531
chr11	100406813	100407033
chr11	100414296	100414535
chr11	100480892	100481091
chr11	100573496	100574020
chr11	100599118	100599852
chr11	100721660	100722106
chr11	100800410	100801111
chr11	100821926	100822316
chr11	100831242	100831999
chr11	100841234	100841435
chr11	100864395	100864609
chr11	100870583	100870963
chr11	100931226	100931735
chr11	100943622	100944872
chr11	100956473	100957181
chr11	100981059	100981530
chr11	101031786	101032498
chr11	101035070	101035417
chr11	101114888	101115203
chr11	101117433	101117677
chr11	101139621	101140637
chr11	101163149	101163747
chr11	101177152	101177768
chr11	101240473	101240695
chr11	101278039	101279257
chr11	101286409	101286828
chr11	101303480	101303966
chr11	101327266	101327504
chr11	101413245	101414117
chr11	101466071	101466270
chr11	101488348	101488748
chr11	101502620	101503126
chr11	101507201	101507476
chr11	101519146	101519662
chr11	101548604	101549599
chr11	101594021	101594551
chr11	102017477	102017882
chr11	102050537	102051434
chr11	102079950	102080263
chr11	102146167	102146720
chr11	102156686	102157414
chr11	102178683	102178890
chr11	102269106	102269812
chr11	102327664	102328313
chr11	102417330	102417878
chr11	102466299	102467337
chr11	102505309	102505527
chr11	102558855	102559401
chr11	102742254	102742505
chr11	102864568	102864767
chr11	102878286	102878524
chr11	102889395	102890179
chr11	102963098	102964304
chr11	102976868	102977616
chr11	102993793	102994736
chr11	103128494	103128828
chr11	103273662	103274082
chr11	103558860	103559267
chr11	103815105	103815304
chr11	103828022	103828338
chr11	104093086	104093613
chr11	104303805	104304496
chr11	104411314	104411761
chr11	104987372	104988068
chr11	105042188	105043043
chr11	105143925	105144185
chr11	105797636	105797835
chr11	105898003	105898590
chr11	105927210	105927629
chr11	105945459	105946542
chr11	106054605	106055312
chr11	106077508	106078663
chr11	106117014	106117627
chr11	106134009	106134591
chr11	106473831	106474597
chr11	106519403	106519602
chr11	106640535	106640968
chr11	106649661	106650978
chr11	106860404	106861204
chr11	107050179	107050803
chr11	107060192	107060780
chr11	107340696	107341202
chr11	107408843	107409643
chr11	107645593	107646590
chr11	107815917	107816288
chr11	108204894	108205443
chr11	108790122	108790321
chr11	108872879	108873457
chr11	109205473	109205672
chr11	109223800	109224660
chr11	109287062	109287342
chr11	109301442	109301680
chr11	109582506	109583289
chr11	110198390	110199240
chr11	110260196	110260885
chr11	110283595	110283794
chr11	111533146	111533427
chr11	112482404	112482603
chr11	112643944	112644312
chr11	112688394	112688638
chr11	113026536	113027030
chr11	113062768	113063426
chr11	113510825	113511089
chr11	113544791	113545962
chr11	113612097	113612943
chr11	114529615	114530642
chr11	114536831	114537165
chr11	114713603	114713963
chr11	114933380	114933674
chr11	115024489	115025022
chr11	115048335	115049192
chr11	115264929	115265329
chr11	115274277	115274976
chr11	115336864	115337229
chr11	115352809	115353290
chr11	115375131	115375606
chr11	115397458	115397712
chr11	115425412	115425980
chr11	115465311	115465538
chr11	115489203	115489844
chr11	115626533	115627012
chr11	115675846	115676116
chr11	115703476	115703675
chr11	115759037	115759236
chr11	115794677	115795243
chr11	115885157	115885832
chr11	115891157	115891988
chr11	115899183	115899722
chr11	115948206	115948977
chr11	115991716	115992452
chr11	116029204	116029817
chr11	116059897	116060646
chr11	116134957	116135678
chr11	116167249	116168352
chr11	116222182	116222390
chr11	116351527	116352005
chr11	116482587	116482870
chr11	116532666	116533183
chr11	116606875	116608439
chr11	116704381	116705153
chr11	116714123	116715341
chr11	116928314	116929389
chr11	116975932	116976665
chr11	117457751	117458639
chr11	117515518	117515785
chr11	117671041	117672178
chr11	117710032	117710842
chr11	117734379	117735424
chr11	117810870	117811384
chr11	117829643	117830351
chr11	117964302	117965524
chr11	118109556	118109832
chr11	118151086	118151841
chr11	118188762	118189125
chr11	118216631	118216869
chr11	118280068	118280932
chr11	118901973	118902575
chr11	118951596	118952505
chr11	118987504	118987703
chr11	119129200	119129572
chr11	119161161	119161818
chr11	119216627	119216850
chr11	119251271	119251645
chr11	119352438	119352944
chr11	119464041	119465158
chr11	119774428	119776056
chr11	119794482	119795531
chr11	119803839	119805006
chr11	119959915	119960668
chr11	120012077	120012676
chr11	120032571	120032803
chr11	120050550	120051297
chr11	120103667	120104521
chr11	120177437	120177863
chr11	120240181	120240408
chr11	120298566	120298781
chr11	120319312	120319559
chr11	120328642	120329184
chr11	120345834	120346427
chr11	120374425	120374729
chr11	120411019	120411272
chr11	120433651	120434906
chr11	120459747	120460097
chr11	120479015	120479214
chr11	120485802	120486396
chr11	120534299	120535250
chr11	120574818	120575671
chr11	120657562	120657924
chr11	120685766	120686014
chr11	120734610	120734876
chr11	120793999	120794429
chr11	120852352	120852634
chr11	121065688	121065974
chr11	121090244	121090579
chr11	121097881	121099028
chr11	121215087	121215931
chr11	121282382	121283121
chr11	121312952	121313969
chr11	121534374	121534717
chr11	121843565	121843856
chr12	3109743	3110238
chr12	3234951	3235935
chr12	3309413	3309957
chr12	3364746	3365304
chr12	3426650	3427960
chr12	3808131	3808833
chr12	4082546	4082960
chr12	4219985	4221077
chr12	4233491	4234462
chr12	4386210	4386501
chr12	4499814	4500084
chr12	4824334	4824769
chr12	4849880	4850380
chr12	4923980	4924318
chr12	8214804	8215244
chr12	8505787	8507158
chr12	8647495	8647979
chr12	8680688	8681232
chr12	8779529	8779733
chr12	8928332	8929163
chr12	8980699	8980945
chr12	9036521	9037305
chr12	10397381	10398153
chr12	10543980	10544193
chr12	11272680	11273197
chr12	13255574	13256168
chr12	13275192	13276659
chr12	16871347	16871651
chr12	16876968	16877571
chr12	16901197	16902221
chr12	17006653	17006991
chr12	17355256	17355455
chr12	17551155	17552235
chr12	17582973	17583364
chr12	17697550	17697940
chr12	17888486	17889104
chr12	19393386	19393769
chr12	20202174	20203202
chr12	21117929	21118261
chr12	21291888	21292293
chr12	21322141	21322635
chr12	21379307	21379916
chr12	21423273	21423828
chr12	21549153	21549374
chr12	25183225	25183589
chr12	25327215	25327621
chr12	25393105	25393348
chr12	25659820	25660185
chr12	27099669	27099868
chr12	29320246	29321062
chr12	29334434	29334712
chr12	29436559	29437066
chr12	29975656	29976337
chr12	30623077	30623321
chr12	31263412	31263947
chr12	31596376	31596575
chr12	31782266	31782663
chr12	31888968	31889297
chr12	32184170	32184940
chr12	32319526	32319725
chr12	32339450	32340017
chr12	32634920	32635717
chr12	32745776	32746520
chr12	33063988	33064479
chr12	33174579	33174887
chr12	33505202	33506021
chr12	33574900	33575744
chr12	34114345	34114903
chr12	34641784	34643476
chr12	36884428	36884651
chr12	37108195	37108769
chr12	40763882	40764258
chr12	40949020	40950173
chr12	41113496	41113695
chr12	41156745	41156944
chr12	41172192	41173167
chr12	41285702	41286002
chr12	45310537	45311477
chr12	47808909	47809205
chr12	52448986	52449416
chr12	52478336	52478721
chr12	52792807	52793387
chr12	52930002	52931024
chr12	53107262	53107566
chr12	53198649	53198900
chr12	53497414	53497637
chr12	53604215	53604600
chr12	53704343	53706018
chr12	53919660	53919889
chr12	55304556	55304939
chr12	55757408	55757616
chr12	55796412	55797776
chr12	55811037	55811471
chr12	55815025	55815335
chr12	55820251	55820489
chr12	55830376	55830611
chr12	55839450	55839927
chr12	55962917	55963818
chr12	56181043	56181765
chr12	56255776	56256540
chr12	56331082	56331578
chr12	56403689	56404411
chr12	56499638	56500007
chr12	56936973	56937713
chr12	57446713	57446912
chr12	60112679	60113379
chr12	60162182	60162615
chr12	60167599	60168238
chr12	60231881	60232443
chr12	60320072	60321027
chr12	66066436	66067050
chr12	66137169	66137714
chr12	66174695	66175085
chr12	66176282	66176799
chr12	66273389	66274250
chr12	68160199	68160800
chr12	70259637	70260344
chr12	70269536	70269911
chr12	70284799	70285495
chr12	70297872	70299166
chr12	70328929	70329128
chr12	70342660	70343264
chr12	70397456	70398183
chr12	70457663	70458613
chr12	70472523	70473320
chr12	70683617	70684181
chr12	70754932	70755379
chr12	70825841	70826185
chr12	70993396	70993775
chr12	71087457	71088111
chr12	71553963	71554303
chr12	71755711	71755970
chr12	72038728	72038927
chr12	72069056	72069651
chr12	72075631	72076176
chr12	72116148	72117032
chr12	72237325	72238358
chr12	72931637	72932551
chr12	73185676	73185890
chr12	73187068	73187268
chr12	73637212	73637589
chr12	73765709	73766223
chr12	73861619	73862076
chr12	74126626	74126827
chr12	74146017	74147752
chr12	74213466	74214028
chr12	74224546	74224899
chr12	74376001	74376443
chr12	74387408	74388237
chr12	74582343	74582542
chr12	74880678	74881100
chr12	74895208	74895407
chr12	75008971	75009408
chr12	75065364	75066028
chr12	75904893	75905485
chr12	76697216	76697664
chr12	76770540	76771246
chr12	76919891	76920517
chr12	77144854	77145073
chr12	77356223	77356590
chr12	77504634	77504968
chr12	77866478	77866753
chr12	77938178	77939212
chr12	78062631	78063589
chr12	78162392	78162651
chr12	78339101	78340744
chr12	79326970	79327471
chr12	79451798	79452159
chr12	79849577	79850518
chr12	79962569	79963351
chr12	80190468	80190698
chr12	80273191	80273882
chr12	80292715	80293103
chr12	80309722	80309933
chr12	80397199	80398538
chr12	80612655	80612916
chr12	80713770	80713974
chr12	81216580	81216798
chr12	81233456	81233871
chr12	81360592	81362080
chr12	81536328	81536671
chr12	81563875	81564650
chr12	81744271	81745385
chr12	81891447	81891743
chr12	82046539	82047108
chr12	82585790	82586197
chr12	82633542	82634101
chr12	82695674	82696303
chr12	82961825	82962024
chr12	84937882	84938574
chr12	84972888	84973435
chr12	85028980	85029639
chr12	85262818	85263147
chr12	85291406	85292277
chr12	85328858	85329399
chr12	85534655	85534977
chr12	85559319	85559518
chr12	85657626	85658580
chr12	85702786	85703178
chr12	85791938	85792434
chr12	85958183	85958461
chr12	86147708	86148075
chr12	86337226	86337708
chr12	86451504	86452011
chr12	86621322	86621572
chr12	86679881	86680457
chr12	86715448	86715808
chr12	86796132	86796415
chr12	86939515	86940712
chr12	87039204	87039403
chr12	87165612	87166183
chr12	87314919	87315118
chr12	87582912	87583111
chr12	88111331	88111646
chr12	88141900	88142516
chr12	88223720	88225739
chr12	88235462	88236010
chr12	88240539	88240738
chr12	88287923	88288343
chr12	88318651	88319067
chr12	88488076	88489126
chr12	88607002	88607909
chr12	88784680	88785045
chr12	88812889	88813510
chr12	89598760	89599433
chr12	92622348	92623210
chr12	92828719	92829055
chr12	93087297	93088019
chr12	94815311	94815793
chr12	95166949	95167700
chr12	98299536	98300100
chr12	99497082	99497642
chr12	100460380	100461006
chr12	100630537	100631576
chr12	100744612	100744811
chr12	101299907	101300260
chr12	101348078	101348884
chr12	101397395	101398148
chr12	101425421	101425904
chr12	101438934	101439158
chr12	101963281	101963702
chr12	102017292	102017491
chr12	102321649	102322005
chr12	103056880	103057265
chr12	103150843	103151662
chr12	103187168	103187400
chr12	103213909	103214474
chr12	103514279	103514572
chr12	103546294	103546659
chr12	103677785	103678293
chr12	103707658	103707867
chr12	103981559	103981997
chr12	103995720	103996138
chr12	104115669	104115880
chr12	104131035	104131392
chr12	104663914	104664433
chr12	105989472	105989741
chr12	106247019	106248170
chr12	106270296	106270858
chr12	106922977	106923598
chr12	106932271	106932647
chr12	107022518	107023451
chr12	107248065	107248832
chr12	107621999	107622403
chr12	108991305	108991539
chr12	109417656	109418119
chr12	109551650	109551905
chr12	110031954	110032466
chr12	110074033	110074540
chr12	110132199	110132695
chr12	111213848	111214132
chr12	111607395	111608193
chr12	111829472	111830067
chr12	111839178	111840108
chr12	111975762	111976333
chr12	112088081	112088979
chr12	112127262	112127747
chr12	112217339	112217584
chr12	112276887	112277327
chr12	112278211	112278410
chr12	112615200	112616503
chr12	112680887	112681754
chr12	112775903	112776367
chr12	112812708	112813963
chr12	112916004	112916817
chr12	112951244	112951658
chr12	112996685	112997629
chr12	113204880	113205400
chr12	113739453	113739960
chr12	113883323	113883543
chr12	113931743	113932295
chr12	114067194	114068105
chr12	114253046	114253319
chr12	114573544	114574858
chr12	115011074	115011495
chr12	117286002	117286305
chr12	117501288	117501751
chr12	117519046	117519768
chr12	119082062	119082367
chr12	119540093	119540782
chr12	120388320	120388519
chr13	3372141	3372898
chr13	3536817	3537057
chr13	3610091	3610653
chr13	3633043	3633636
chr13	3750032	3750325
chr13	4770715	4771667
chr13	5723689	5723888
chr13	5844404	5844642
chr13	5860174	5860629
chr13	6058989	6059511
chr13	6630987	6631239
chr13	6647184	6648144
chr13	8870070	8870580
chr13	8884866	8885191
chr13	8995058	8995435
chr13	9092937	9093302
chr13	9577806	9578010
chr13	9763079	9763342
chr13	9764309	9764517
chr13	9833543	9833742
chr13	12350103	12350709
chr13	12487292	12488167
chr13	12553144	12554028
[truncated: 7,279 more rows]

## Sheet: ZFP407 (all) unique motifs
Motif Name	Consensus	P-value	Log P-value	q-value (Benjamini)	# of Target Sequences with Motif(of 3307)	% of Target Sequences with Motif	# of Background Sequences with Motif(of 44320)	% of Background Sequences with Motif
GFY-Staf(?,Zf)/Promoter/Homer	RACTACAATTCCCAGAAKGC	1e-205	-473.4	0	331	0.1001	456.5	0.0103
GFY(?)/Promoter/Homer	ACTACAATTCCC	1e-167	-386.8	0	295	0.0892	462.5	0.0104
ZNF143|STAF(Zf)/CUTLL-ZNF143-ChIP-Seq(GSE29600)/Homer	ATTTCCCAGVAKSCY	1e-111	-257	0	394	0.1192	1369.2	0.0309
Elk4(ETS)/Hela-Elk4-ChIP-Seq(GSE31477)/Homer	NRYTTCCGGY	1e-84	-194.7	0	780	0.2359	5071.2	0.1146
ELF1(ETS)/Jurkat-ELF1-ChIP-Seq(SRA014231)/Homer	AVCCGGAAGT	1e-82	-190.3	0	735	0.2223	4685.6	0.1058
Elk1(ETS)/Hela-Elk1-ChIP-Seq(GSE31477)/Homer	HACTTCCGGY	1e-78	-180.9	0	760	0.2299	5033.6	0.1137
ETS(ETS)/Promoter/Homer	AACCGGAAGT	1e-75	-174	0	527	0.1594	2934.9	0.0663
GABPA(ETS)/Jurkat-GABPa-ChIP-Seq(GSE17954)/Homer	RACCGGAAGT	1e-71	-165.4	0	777	0.235	5389.5	0.1217
Fli1(ETS)/CD8-FLI-ChIP-Seq(GSE20898)/Homer	NRYTTCCGGH	1e-67	-156	0	922	0.2789	7023.1	0.1586
ETV1(ETS)/GIST48-ETV1-ChIP-Seq(GSE22441)/Homer	AACCGGAAGT	1e-62	-143	0	928	0.2807	7287.8	0.1646
ETS1(ETS)/Jurkat-ETS1-ChIP-Seq(GSE17954)/Homer	ACAGGAAGTG	1e-51	-118.3	0	723	0.2187	5487.4	0.124
EWS:FLI1-fusion(ETS)/SK_N_MC-EWS:FLI1-ChIP-Seq(SRA014231)/Homer	VACAGGAAAT	1e-42	-96.77	0	433	0.131	2873.9	0.0649
EHF(ETS)/LoVo-EHF-ChIP-Seq(GSE49402)/Homer	AVCAGGAAGT	1e-35	-81.62	0	649	0.1963	5313.3	0.12
ERG(ETS)/VCaP-ERG-ChIP-Seq(GSE14097)/Homer	ACAGGAAGTG	1e-34	-79.86	0	809	0.2447	7119.2	0.1608
ELF5(ETS)/T47D-ELF5-ChIP-Seq(GSE30407)/Homer	ACVAGGAAGT	1e-32	-73.8	0	425	0.1286	3104.9	0.0701
NFY(CCAAT)/Promoter/Homer	RGCCAATSRG	1e-24	-57.48	0	435	0.1316	3474.2	0.0785
SPDEF(ETS)/VCaP-SPDEF-ChIP-Seq(SRA014231)/Homer	ASWTCCTGBT	1e-21	-49.16	0	520	0.1573	4561.6	0.103
YY1(Zf)/Promoter/Homer	CAAGATGGCGGC	1e-20	-46.41	0	142	0.043	783.9	0.0177
Stat3(Stat)/mES-Stat3-ChIP-Seq(GSE11431)/Homer	CTTCCGGGAA	1e-18	-41.49	0	270	0.0817	2049	0.0463
Rbpj1(?)/Panc1-Rbpj1-ChIP-Seq(GSE47459)/Homer	HTTTCCCASG	1e-15	-35.88	0	501	0.1515	4676.7	0.1056
STAT1(Stat)/HelaS3-STAT1-ChIP-Seq(GSE12782)/Homer	NATTTCCNGGAAAT	1e-12	-28.21	0	110	0.0333	689.4	0.0156
Sp1(Zf)/Promoter/Homer	GGCCCCGCCCCC	1e-11	-27.16	0	452	0.1367	4365.6	0.0986
Stat3+il21(Stat)/CD4-Stat3-ChIP-Seq(GSE19198)/Homer	SVYTTCCNGGAARB	1e-11	-26.07	0	259	0.0783	2228.7	0.0503
STAT4(Stat)/CD4-Stat4-ChIP-Seq(GSE22104)/Homer	NYTTCCWGGAAR	1e-10	-24.94	0	267	0.0808	2341.2	0.0529
STAT5(Stat)/mCD4+-Stat5-ChIP-Seq(GSE12346)/Homer	RTTTCTNAGAAA	1e-10	-24.09	0	114	0.0345	777.2	0.0176
PU.1(ETS)/ThioMac-PU.1-ChIP-Seq(GSE21512)/Homer	AGAGGAAGTG	1e-09	-21.27	0	201	0.0608	1711.6	0.0387
E2F4(E2F)/K562-E2F4-ChIP-Seq(GSE31477)/Homer	GGCGGGAAAH	1e-09	-20.74	0	495	0.1497	5090.3	0.115
Jun-AP1(bZIP)/K562-cJun-ChIP-Seq(GSE31477)/Homer	GATGASTCATCN	1e-08	-20.11	0	74	0.0224	457.5	0.0103
NRF(NRF)/Promoter/Homer	STGCGCATGCGC	1e-08	-19.5	0	277	0.0838	2593.1	0.0586
NRF1(NRF)/MCF7-NRF1-ChIP-Seq(Unpublished)/Homer	CTGCGCATGCGC	1e-08	-19.28	0	276	0.0835	2588.8	0.0585
PU.1-IRF(ETS:IRF)/Bcell-PU.1-ChIP-Seq(GSE21512)/Homer	MGGAAGTGAAAC	1e-07	-18.22	0	399	0.1207	4046	0.0914
Atf1(bZIP)/K562-ATF1-ChIP-Seq(GSE31477)/Homer	GATGACGTCA	1e-07	-16.63	0	251	0.0759	2383.6	0.0538
KLF5(Zf)/LoVo-KLF5-ChIP-Seq(GSE49402)/Homer	DGGGYGKGGC	1e-06	-16.09	0	910	0.2753	10451.7	0.2361
SpiB(ETS)/OCILY3-SPIB-ChIP-Seq(GSE56857)/Homer	AAAGRGGAAGTG	1e-06	-15.92	0	101	0.0306	773.7	0.0175
Fosl2(bZIP)/3T3L1-Fosl2-ChIP-Seq(GSE56872)/Homer	NATGASTCABNN	1e-06	-14.71	0	89	0.0269	673.4	0.0152
Ets1-distal(ETS)/CD4+-PolII-ChIP-Seq(Barski et al.)/Homer	MACAGGAAGT	1e-06	-13.94	0	116	0.0351	965	0.0218
BATF(bZIP)/Th17-BATF-ChIP-Seq(GSE39756)/Homer	DATGASTCAT	1e-05	-13.06	0	137	0.0414	1210.1	0.0273
EWS:ERG-fusion(ETS)/CADO_ES1-EWS:ERG-ChIP-Seq(SRA014231)/Homer	ATTTCCTGTN	1e-05	-12.3	0	200	0.0605	1936.2	0.0437
Atf3(bZIP)/GBM-ATF3-ChIP-Seq(GSE33912)/Homer	DATGASTCATHN	1e-05	-12.1	0	138	0.0417	1245.6	0.0281
CRE(bZIP)/Promoter/Homer	CSGTGACGTCAC	0.0001	-11.34	0.0001	177	0.0535	1704.9	0.0385
Bach2(bZIP)/OCILy7-Bach2-ChIP-Seq(GSE44420)/Homer	TGCTGAGTCA	0.0001	-11.24	0.0001	56	0.0169	402.6	0.0091
Usf2(bHLH)/C2C12-Usf2-ChIP-Seq(GSE36030)/Homer	GTCACGTGGT	0.0001	-10.84	0.0001	149	0.0451	1402.9	0.0317
Fra1(bZIP)/BT549-Fra1-ChIP-Seq(GSE46166)/Homer	NNATGASTCATH	0.0001	-10.09	0.0003	115	0.0348	1044.2	0.0236
E-box(bHLH)/Promoter/Homer	SSGGTCACGTGA	0.0001	-9.81	0.0003	82	0.0248	693.4	0.0157
AP-1(bZIP)/ThioMac-PU.1-ChIP-Seq(GSE21512)/Homer	VTGACTCATC	0.0001	-9.789	0.0003	149	0.0451	1434.8	0.0324
TEAD(TEA)/Fibroblast-PU.1-ChIP-Seq(Unpublished)/Homer	YCWGGAATGY	0.0001	-9.735	0.0003	131	0.0396	1232	0.0278
MYB(HTH)/ERMYB-Myb-ChIPSeq(GSE22095)/Homer	GGCVGTTR	0.0001	-9.638	0.0004	596	0.1803	6886.3	0.1556
JunD(bZIP)/K562-JunD-ChIP-Seq/Homer	ATGACGTCATCN	0.001	-9.199	0.0006	65	0.0197	527.2	0.0119
Atf2(bZIP)/3T3L1-Atf2-ChIP-Seq(GSE56872)/Homer	NRRTGACGTCAT	0.001	-8.94	0.0007	134	0.0405	1290.6	0.0292
USF1(bHLH)/GM12878-Usf1-ChIP-Seq(GSE32465)/Homer	SGTCACGTGR	0.001	-8.869	0.0007	225	0.0681	2355.6	0.0532
NF1:FOXA1(CTF,Forkhead)/LNCAP-FOXA1-ChIP-Seq(GSE27824)/Homer	WNTGTTTRYTTTGGCA	0.001	-8.719	0.0008	15	0.0045	65.3	0.0015
Atf7(bZIP)/3T3L1-Atf7-ChIP-Seq(GSE56872)/Homer	NGRTGACGTCAY	0.001	-8.679	0.0009	173	0.0523	1749.5	0.0395
CTCF(Zf)/CD4+-CTCF-ChIP-Seq(Barski et al.)/Homer	AYAGTGCCMYCTRGTGGCCA	0.001	-8.49	0.001	73	0.0221	626.5	0.0142
MITF(bHLH)/MastCells-MITF-ChIP-Seq(GSE48085)/Homer	RTCATGTGAC	0.001	-8.073	0.0015	309	0.0935	3409.8	0.077
ETS:RUNX(ETS,Runt)/Jurkat-RUNX1-ChIP-Seq(GSE17954)/Homer	RCAGGATGTGGT	0.001	-7.983	0.0016	62	0.0188	520.3	0.0118
Arnt:Ahr(bHLH)/MCF7-Arnt-ChIP-Seq(Lo et al.)/Homer	TBGCACGCAA	0.001	-7.796	0.0019	352	0.1065	3954.3	0.0893
c-Jun-CRE(bZIP)/K562-cJun-ChIP-Seq(GSE31477)/Homer	ATGACGTCATCY	0.001	-7.774	0.0019	108	0.0327	1031.1	0.0233
TEAD4(TEA)/Tropoblast-Tead4-ChIP-Seq(GSE37350)/Homer	CCWGGAATGY	0.001	-7.642	0.0022	208	0.0629	2206.6	0.0498
Max(bHLH)/K562-Max-ChIP-Seq(GSE31477)/Homer	RCCACGTGGYYN	0.001	-7.288	0.0031	248	0.075	2706.6	0.0611
IRF2(IRF)/Erythroblas-IRF2-ChIP-Seq(GSE36985)/Homer	GAAASYGAAASY	0.001	-7.275	0.0031	37	0.0112	276.5	0.0062
ZNF711(Zf)/SHSY5Y-ZNF711-ChIP-Seq(GSE20673)/Homer	AGGCCTAG	0.001	-7.196	0.0032	990	0.2995	12150.1	0.2745
CLOCK(bHLH)/Liver-Clock-ChIP-Seq(GSE39860)/Homer	GHCACGTG	0.001	-7.027	0.0038	245	0.0741	2683.8	0.0606
PBX1(Homeobox)/MCF7-PBX1-ChIP-Seq(GSE28007)/Homer	GSCTGTCACTCA	0.01	-6.905	0.0042	38	0.0115	292.5	0.0066
Rfx1(HTH)/NPC-H3K4me1-ChIP-Seq(GSE16256)/Homer	KGTTGCCATGGCAA	0.01	-6.829	0.0045	90	0.0272	856.1	0.0193
Klf4(Zf)/mES-Klf4-ChIP-Seq(GSE11431)/Homer	GCCACACCCA	0.01	-6.765	0.0047	250	0.0756	2758.5	0.0623
ZFX(Zf)/mES-Zfx-ChIP-Seq(GSE11431)/Homer	AGGCCTRG	0.01	-6.671	0.0051	564	0.1706	6700.4	0.1514
CEBP(bZIP)/ThioMac-CEBPb-ChIP-Seq(GSE21512)/Homer	ATTGCGCAAC	0.01	-6.46	0.0062	112	0.0339	1120.9	0.0253
Pbx3(Homeobox)/GM12878-PBX3-ChIP-Seq(GSE32465)/Homer	SCTGTCAMTCAN	0.01	-6.412	0.0064	85	0.0257	813	0.0184
Egr2(Zf)/Thymocytes-Egr2-ChIP-Seq(GSE34254)/Homer	NGCGTGGGCGGR	0.01	-6.225	0.0076	151	0.0457	1588.8	0.0359
Rfx5(HTH)/GM12878-Rfx5-ChIP-Seq(GSE31477)/Homer	SCCTAGCAACAG	0.01	-6.131	0.0082	118	0.0357	1202.6	0.0272
BORIS(Zf)/K562-CTCFL-ChIP-Seq(GSE32465)/Homer	CNNBRGCGCCCCCTGSTGGC	0.01	-6.116	0.0082	148	0.0448	1557.5	0.0352
NF-E2(bZIP)/K562-NFE2-ChIP-Seq(GSE31477)/Homer	GATGACTCAGCA	0.01	-6.091	0.0083	17	0.0051	102.6	0.0023
CArG(MADS)/PUER-Srf-ChIP-Seq(Sullivan et al.)/Homer	CCATATATGGNM	0.01	-5.887	0.01	60	0.0181	547.8	0.0124
Tlx?(NR)/NPC-H3K4me1-ChIP-Seq(GSE16256)/Homer	CTGGCAGSCTGCCA	0.01	-5.84	0.0104	137	0.0414	1438.5	0.0325
BMYB(HTH)/Hela-BMYB-ChIP-Seq(GSE27030)/Homer	NHAACBGYYV	0.01	-5.825	0.0104	428	0.1295	5040.1	0.1139
HIF-1b(HLH)/T47D-HIF1b-ChIP-Seq(GSE59937)/Homer	RTACGTGC	0.01	-5.738	0.0112	560	0.1694	6729.5	0.152
Otx2(Homeobox)/EpiLC-Otx2-ChIP-Seq(GSE56098)/Homer	NYTAATCCYB	0.01	-5.554	0.0133	122	0.0369	1272.1	0.0287
n-Myc(bHLH)/mES-nMyc-ChIP-Seq(GSE11431)/Homer	VRCCACGTGG	0.01	-5.453	0.0145	303	0.0917	3494.4	0.0789
Nkx3.1(Homeobox)/LNCaP-Nkx3.1-ChIP-Seq(GSE28264)/Homer	AAGCACTTAA	0.01	-5.414	0.0149	613	0.1854	7440.9	0.1681
AMYB(HTH)/Testes-AMYB-ChIP-Seq(GSE44588)/Homer	TGGCAGTTGG	0.01	-5.382	0.0152	459	0.1388	5470.5	0.1236
NFkB-p65-Rel(RHD)/ThioMac-LPS-Expression(GSE23622)/Homer	GGAAATTCCC	0.01	-5.329	0.0158	21	0.0064	148.6	0.0034
RFX(HTH)/K562-RFX3-ChIP-Seq(SRA012198)/Homer	CGGTTGCCATGGCAAC	0.01	-5.2	0.0178	57	0.0172	532.1	0.012
CRX(Homeobox)/Retina-Crx-ChIP-Seq(GSE20012)/Homer	GCTAATCC	0.01	-5.175	0.018	439	0.1328	5233.1	0.1182
Foxo1(Forkhead)/RAW-Foxo1-ChIP-Seq(Fan et al.)/Homer	CTGTTTAC	0.01	-5.019	0.0208	429	0.1298	5119.3	0.1156
STAT6(Stat)/Macrophage-Stat6-ChIP-Seq(GSE38377)/Homer	TTCCKNAGAA	0.01	-4.993	0.0211	111	0.0336	1165.6	0.0263
Rfx2(HTH)/LoVo-RFX2-ChIP-Seq(GSE49402)/Homer	GTTGCCATGGCAACM	0.01	-4.96	0.0215	58	0.0175	551	0.0124
GSC(Homeobox)/FrogEmbryos-GSC-ChIP-Seq(DRA000576)/Homer	RGGATTAR	0.01	-4.811	0.0247	163	0.0493	1801.9	0.0407
MafA(bZIP)/Islet-MafA-ChIP-Seq(GSE30298)/Homer	TGCTGACTCA	0.01	-4.796	0.0248	248	0.075	2852	0.0644
E2F(E2F)/Hela-CellCycle-Expression/Homer	TTSGCGCGAAAA	0.01	-4.724	0.0263	55	0.0166	523.9	0.0118
Nrf2(bZIP)/Lymphoblast-Nrf2-ChIP-Seq(GSE37589)/Homer	HTGCTGAGTCAT	0.01	-4.68	0.0272	12	0.0036	72.8	0.0016
TEAD2(TEA)/Py2T-Tead2-ChIP-Seq(GSE55709)/Homer	CCWGGAATGY	0.01	-4.672	0.0272	109	0.033	1155.4	0.0261
Smad3(MAD)/NPC-Smad3-ChIP-Seq(GSE36673)/Homer	TWGTCTGV	0.01	-4.611	0.0285	853	0.258	10644.3	0.2404
NF1(CTF)/LNCAP-NF1-ChIP-Seq(Unpublished)/Homer	CYTGGCABNSTGCCAR	0.1	-4.525	0.0308	141	0.0426	1548.5	0.035
bHLHE40(bHLH)/HepG2-BHLHE40-ChIP-Seq(GSE31477)/Homer	KCACGTGMCN	0.1	-4.474	0.032	168	0.0508	1881.3	0.0425
BMAL1(bHLH)/Liver-Bmal1-ChIP-Seq(GSE39860)/Homer	GNCACGTG	0.1	-4.415	0.0336	503	0.1521	6124	0.1383
E2F1(E2F)/Hela-E2F1-ChIP-Seq(GSE22478)/Homer	CWGGCGGGAA	0.1	-4.25	0.0392	240	0.0726	2790.5	0.063
RUNX(Runt)/HPC7-Runx1-ChIP-Seq(GSE22178)/Homer	SAAACCACAG	0.1	-4.128	0.0439	185	0.056	2112.9	0.0477
CEBP:AP1(bZIP)/ThioMac-CEBPb-ChIP-Seq(GSE21512)/Homer	DRTGTTGCAA	0.1	-3.985	0.0501	123	0.0372	1357.9	0.0307
X-box(HTH)/NPC-H3K4me1-ChIP-Seq(GSE16256)/Homer	GGTTGCCATGGCAA	0.1	-3.976	0.0501	43	0.013	409.8	0.0093
Bach1(bZIP)/K562-Bach1-ChIP-Seq(GSE31477)/Homer	AWWNTGCTGAGTCAT	0.1	-3.696	0.0655	12	0.0036	83.6	0.0019
c-Myc(bHLH)/mES-cMyc-ChIP-Seq(GSE11431)/Homer	VVCCACGTGG	0.1	-3.526	0.0769	182	0.0551	2115.4	0.0478
Tcfcp2l1(CP2)/mES-Tcfcp2l1-ChIP-Seq(GSE11431)/Homer	NRAACCRGTTYRAACCRGYT	0.1	-3.522	0.0769	58	0.0175	597.7	0.0135
FOXP1(Forkhead)/H9-FOXP1-ChIP-Seq(GSE31006)/Homer	NYYTGTTTACHN	0.1	-3.433	0.0828	68	0.0206	719.8	0.0163
E2F7(E2F)/Hela-E2F7-ChIP-Seq(GSE32673)/Homer	VDTTTCCCGCCA	0.1	-3.347	0.0893	112	0.0339	1257.1	0.0284
Oct2(POU,Homeobox)/Bcell-Oct2-ChIP-Seq(GSE21512)/Homer	ATATGCAAAT	0.1	-3.303	0.0925	36	0.0109	349.8	0.0079
NPAS2(bHLH)/Liver-NPAS2-ChIP-Seq(GSE39860)/Homer	KCCACGTGAC	0.1	-3.138	0.108	346	0.1047	4235.1	0.0957
Bcl6(Zf)/Liver-Bcl6-ChIP-Seq(GSE31578)/Homer	NNNCTTTCCAGGAAA	0.1	-3.115	0.1095	293	0.0886	3557.5	0.0804
Oct4(POU,Homeobox)/mES-Oct4-ChIP-Seq(GSE11431)/Homer	ATTTGCATAW	0.1	-2.972	0.1252	55	0.0166	583.4	0.0132
Smad4(MAD)/ESC-SMAD4-ChIP-Seq(GSE29422)/Homer	VBSYGTCTGG	0.1	-2.946	0.1272	591	0.1788	7438.2	0.168
Meis1(Homeobox)/MastCells-Meis1-ChIP-Seq(GSE48085)/Homer	VGCTGWCAVB	0.1	-2.817	0.1434	488	0.1476	6112.4	0.1381
E2F6(E2F)/Hela-E2F6-ChIP-Seq(GSE31477)/Homer	GGCGGGAARN	0.1	-2.793	0.1457	425	0.1286	5296.4	0.1196
Pitx1(Homeobox)/Chicken-Pitx1-ChIP-Seq(GSE38910)/Homer	TAATCCCN	0.1	-2.75	0.1508	799	0.2417	10197.9	0.2304
GRE(NR),IR3/A549-GR-ChIP-Seq(GSE32465)/Homer	NRGVACABNVTGTYCY	0.1	-2.686	0.1593	39	0.0118	404.6	0.0091
HIF2a(bHLH)/785_O-HIF2a-ChIP-Seq(GSE34871)/Homer	GCACGTACCC	0.1	-2.67	0.1604	186	0.0563	2232.3	0.0504
Chop(bZIP)/MEF-Chop-ChIP-Seq(GSE35681)/Homer	ATTGCATCAT	0.1	-2.663	0.1604	31	0.0094	311.4	0.007
p63(p53)/Keratinocyte-p63-ChIP-Seq(GSE17611)/Homer	NNDRCATGYCYNRRCATGYH	0.1	-2.545	0.1786	99	0.0299	1144.5	0.0259
Gfi1b(Zf)/HPC7-Gfi1b-ChIP-Seq(GSE22178)/Homer	MAATCACTGC	0.1	-2.542	0.1786	130	0.0393	1533.4	0.0346
p53(p53)/mES-cMyc-ChIP-Seq(GSE11431)/Homer	ACATGCCCGGGCAT	0.1	-2.539	0.1786	8	0.0024	59.2	0.0013
HIF-1a(bHLH)/MCF7-HIF1a-ChIP-Seq(GSE28352)/Homer	TACGTGCV	0.1	-2.434	0.1946	139	0.042	1655.7	0.0374
MafK(bZIP)/C2C12-MafK-ChIP-Seq(GSE36030)/Homer	GCTGASTCAGCA	0.1	-2.433	0.1946	56	0.0169	619.5	0.014
GRE(NR),IR3/RAW264.7-GRE-ChIP-Seq(Unpublished)/Homer	VAGRACAKWCTGTYC	0.1	-2.331	0.212	56	0.0169	624.2	0.0141
IRF1(IRF)/PBMC-IRF1-ChIP-Seq(GSE43036)/Homer	GAAAGTGAAAGT	1	-2.255	0.2269	30	0.0091	313.4	0.0071
Lhx3(Homeobox)/Neuron-Lhx3-ChIP-Seq(GSE31456)/Homer	ADBTAATTAR	1	-2.148	0.2506	212	0.0641	2615.6	0.0591
Znf263(Zf)/K562-Znf263-ChIP-Seq(GSE31477)/Homer	CVGTSCTCCC	1	-2.087	0.2641	809	0.2447	10448.7	0.236
GRHL2(CP2)/HBE-GRHL2-ChIP-Seq(GSE46194)/Homer	AAACYKGTTWDACMRGTTTB	1	-2.075	0.2652	69	0.0209	799.5	0.0181
c-Myc(bHLH)/LNCAP-cMyc-ChIP-Seq(Unpublished)/Homer	VCCACGTG	1	-1.971	0.2918	300	0.0907	3778	0.0853
Tbet(T-box)/CD8-Tbet-ChIP-Seq(GSE33802)/Homer	AGGTGTGAAM	1	-1.925	0.3032	191	0.0578	2368.9	0.0535
Atf4(bZIP)/MEF-Atf4-ChIP-Seq(GSE35681)/Homer	MTGATGCAAT	1	-1.895	0.31	40	0.0121	449.8	0.0102
Smad2(MAD)/ES-SMAD2-ChIP-Seq(GSE29422)/Homer	CTGTCTGG	1	-1.864	0.3174	552	0.167	7098.6	0.1604
NFAT(RHD)/Jurkat-NFATC1-ChIP-Seq(Jolma et al.)/Homer	ATTTTCCATT	1	-1.846	0.3205	153	0.0463	1886.2	0.0426
AP-2alpha(AP2)/Hela-AP2alpha-ChIP-Seq(GSE31477)/Homer	ATGCCCTGAGGC	1	-1.697	0.3691	406	0.1228	5206.4	0.1176
Ap4(bHLH)/AML-Tfap4-ChIP-Seq(GSE45738)/Homer	NAHCAGCTGD	1	-1.69	0.3691	383	0.1158	4905.1	0.1108
NF1-halfsite(CTF)/LNCaP-NF1-ChIP-Seq(Unpublished)/Homer	YTGCCAAG	1	-1.658	0.3781	527	0.1594	6807.6	0.1538
Nanog(Homeobox)/mES-Nanog-ChIP-Seq(GSE11724)/Homer	RGCCATTAAC	1	-1.641	0.3818	900	0.2722	11751.6	0.2655
PAX5(Paired,Homeobox)/GM12878-PAX5-ChIP-Seq(GSE32465)/Homer	GCAGCCAAGCRTGACH	1	-1.633	0.3822	142	0.043	1766.6	0.0399
RUNX1(Runt)/Jurkat-RUNX1-ChIP-Seq(GSE29180)/Homer	AAACCACARM	1	-1.611	0.3875	215	0.065	2717.1	0.0614
Pax7(Paired,Homeobox)/Myoblast-Pax7-ChIP-Seq(GSE25064)/Homer	TAATCAATTA	1	-1.594	0.3912	8	0.0024	75.8	0.0017
p53(p53)/Saos-p53-ChIP-Seq(GSE15780)/Homer	RRCATGYCYRGRCATGYYYN	1	-1.558	0.3999	22	0.0067	243.1	0.0055
p53(p53)/Saos-p53-ChIP-Seq/Homer	RRCATGYCYRGRCATGYYYN	1	-1.558	0.3999	22	0.0067	243.1	0.0055
PR(NR)/T47D-PR-ChIP-Seq(GSE31130)/Homer	VAGRACAKNCTGTBC	1	-1.487	0.4262	503	0.1521	6525	0.1474
ISRE(IRF)/ThioMac-LPS-Expression(GSE23622)/Homer	AGTTTCASTTTC	1	-1.471	0.4301	11	0.0033	113.3	0.0026
ETS:E-box(ETS,bHLH)/HPC7-Scl-ChIP-Seq(GSE22178)/Homer	AGGAARCAGCTG	1	-1.415	0.4519	22	0.0067	249.3	0.0056
AP-2gamma(AP2)/MCF7-TFAP2C-ChIP-Seq(GSE21234)/Homer	SCCTSAGGSCAW	1	-1.398	0.4562	530	0.1603	6900.1	0.1559
SCL(bHLH)/HPC7-Scl-ChIP-Seq(GSE13511)/Homer	AVCAGCTG	1	-1.304	0.4975	1439	0.4353	19030.6	0.4299
Tcf12(bHLH)/GM12878-Tcf12-ChIP-Seq(GSE32465)/Homer	VCAGCTGYTG	1	-1.296	0.4981	353	0.1068	4580.9	0.1035
Tbx20(T-box)/Heart-Tbx20-ChIP-Seq(GSE29636)/Homer	GGTGYTGACAGS	1	-1.295	0.4981	59	0.0178	726.8	0.0164
Nkx2.5(Homeobox)/HL1-Nkx2.5.biotin-ChIP-Seq(GSE21529)/Homer	RRSCACTYAA	1	-1.234	0.5228	533	0.1612	6977.8	0.1576
Isl1(Homeobox)/Neuron-Isl1-ChIP-Seq(GSE31456)/Homer	CTAATKGV	1	-1.199	0.5379	326	0.0986	4242.5	0.0958
Myf5(bHLH)/GM-Myf5-ChIP-Seq(GSE24852)/Homer	BAACAGCTGT	1	-1.188	0.5403	224	0.0678	2897.3	0.0654
Unknown(Homeobox)/Limb-p300-ChIP-Seq/Homer	SSCMATWAAA	1	-1.171	0.5456	69	0.0209	866.6	0.0196
ARE(NR)/LNCAP-AR-ChIP-Seq(GSE27824)/Homer	RGRACASNSTGTYCYB	1	-1.15	0.5535	58	0.0175	725	0.0164
STAT6(Stat)/CD4-Stat6-ChIP-Seq(GSE22104)/Homer	ABTTCYYRRGAA	1	-1.145	0.5535	84	0.0254	1064.3	0.024
CHR(?)/Hela-CellCycle-Expression/Homer	SRGTTTCAAA	1	-1.102	0.5734	76	0.023	964.8	0.0218
TATA-Box(TBP)/Promoter/Homer	CCTTTTAWAGSC	1	-1.098	0.5734	209	0.0632	2715	0.0613
Brachyury(T-box)/Mesoendoderm-Brachyury-ChIP-exo(GSE54963)/Homer	ANTTMRCASBNNNGTGYKAAN	1	-1.08	0.5782	46	0.0139	575.6	0.013
Mef2a(MADS)/HL1-Mef2a.biotin-ChIP-Seq(GSE21529)/Homer	CYAAAAATAG	1	-1.068	0.5817	47	0.0142	589.8	0.0133
GATA3(Zf),DR8/iTreg-Gata3-ChIP-Seq(GSE20898)/Homer	AGATSTNDNNDSAGATAASN	1	-1.053	0.5864	8	0.0024	89.3	0.002
RUNX2(Runt)/PCa-RUNX2-ChIP-Seq(GSE33889)/Homer	NWAACCACADNN	1	-1.012	0.6071	162	0.049	2107.6	0.0476
NFkB-p65(RHD)/GM12787-p65-ChIP-Seq(GSE19485)/Homer	WGGGGATTTCCC	1	-0.9779	0.6244	114	0.0345	1478.8	0.0334
Cdx2(Homeobox)/mES-Cdx2-ChIP-Seq(GSE14586)/Homer	GYMATAAAAH	1	-0.9635	0.6296	57	0.0172	729.1	0.0165
CTCF-SatelliteElement(Zf?)/CD4+-CTCF-ChIP-Seq(Barski et al.)/Homer	TGCAGTTCCMVNWRTGGCCA	1	-0.9588	0.6296	4	0.0012	42.5	0.001
Mouse_Recombination_Hotspot(Zf)/Testis-DMC1-ChIP-Seq(GSE24438)/Homer	ACTYKNATTCGTGNTACTTC	1	-0.901	0.6619	9	0.0027	107.9	0.0024
Egr1(Zf)/K562-Egr1-ChIP-Seq(GSE32465)/Homer	TGCGTGGGYG	1	-0.8747	0.6754	383	0.1158	5072.7	0.1146
HOXA2(Homeobox)/mES-Hoxa2-ChIP-Seq(Donaldson et al.)/Homer	GYCATCMATCAT	1	-0.872	0.6754	12	0.0036	147.7	0.0033
GLI3(Zf)/Limb-GLI3-ChIP-Chip(GSE11077)/Homer	CGTGGGTGGTCC	1	-0.8195	0.705	37	0.0112	479	0.0108
HNF6(Homeobox)/Liver-Hnf6-ChIP-Seq(ERP000394)/Homer	NTATYGATCH	1	-0.7697	0.7366	65	0.0197	856.1	0.0193
Olig2(bHLH)/Neuron-Olig2-ChIP-Seq(GSE30882)/Homer	RCCATMTGTT	1	-0.7584	0.7405	451	0.1364	6013.7	0.1358
Phox2a(Homeobox)/Neuron-Phox2a-ChIP-Seq(GSE31456)/Homer	YTAATYNRATTA	1	-0.7423	0.7481	24	0.0073	313.9	0.0071
NFAT:AP1(RHD,bZIP)/Jurkat-NFATC1-ChIP-Seq(Jolma et al.)/Homer	SARTGGAAAAWRTGAGTCAB	1	-0.7063	0.7709	19	0.0057	249.1	0.0056
EBF1(EBF)/Near-E2A-ChIP-Seq(GSE21512)/Homer	GTCCCCWGGGGA	1	-0.693	0.7766	374	0.1131	5003.5	0.113
MyoG(bHLH)/C2C12-MyoG-ChIP-Seq(GSE36024)/Homer	AACAGCTG	1	-0.6765	0.7849	351	0.1062	4700.1	0.1062
CEBP:CEBP(bZIP)/MEF-Chop-ChIP-Seq(GSE35681)/Homer	NTNATGCAAYMNNHTGMAAY	1	-0.6702	0.7853	13	0.0039	171	0.0039
Mef2c(MADS)/GM12878-Mef2c-ChIP-Seq(GSE32465)/Homer	DCYAAAAATAGM	1	-0.6673	0.7853	38	0.0115	507.3	0.0115
HOXD13(Homeobox)/Chicken-Hoxd13-ChIP-Seq(GSE38910)/Homer	NCYAATAAAA	1	-0.6275	0.8101	94	0.0284	1266	0.0286
T1ISRE(IRF)/ThioMac-Ifnb-Expression/Homer	ACTTTCGTTTCT	1	-0.6256	0.8101	2	0.0006	24.8	0.0006
Unknown-ESC-element(?)/mES-Nanog-ChIP-Seq(GSE11724)/Homer	CACAGCAGGGGG	1	-0.6148	0.8112	179	0.0541	2410.2	0.0544
Lhx2(Homeobox)/HFSC-Lhx2-ChIP-Seq(GSE48068)/Homer	TAATTAGN	1	-0.6058	0.8138	114	0.0345	1538.3	0.0347
MyoD(bHLH)/Myotube-MyoD-ChIP-Seq(GSE21614)/Homer	RRCAGCTGYTSY	1	-0.5867	0.8249	292	0.0883	3936.1	0.0889
THRa(NR)/C17.2-THRa-ChIP-Seq(GSE38347)/Homer	GGTCANYTGAGGWCA	1	-0.5258	0.8717	119	0.036	1622	0.0366
GATA:SCL(Zf,bHLH)/Ter119-SCL-ChIP-Seq(GSE18720)/Homer	CRGCTGBNGNSNNSAGATAA	1	-0.5197	0.8723	19	0.0057	264.1	0.006
ERE(NR),IR3/MCF7-ERa-ChIP-Seq(Unpublished)/Homer	VAGGTCACNSTGACC	1	-0.5139	0.8724	59	0.0178	811	0.0183
PAX3:FKHR-fusion(Paired,Homeobox)/Rh4-PAX3:FKHR-ChIP-Seq(GSE19063)/Homer	ACCRTGACTAATTNN	1	-0.4637	0.9123	22	0.0067	311.4	0.007
IRF4(IRF)/GM12878-IRF4-ChIP-Seq(GSE32465)/Homer	ACTGAAACCA	1	-0.4529	0.9172	69	0.0209	958.7	0.0217
Foxa2(Forkhead)/Liver-Foxa2-ChIP-Seq(GSE25694)/Homer	CYTGTTTACWYW	1	-0.4335	0.9301	103	0.0312	1426.5	0.0322
RUNX-AML(Runt)/CD4+-PolII-ChIP-Seq(Barski et al.)/Homer	GCTGTGGTTW	1	-0.4238	0.9341	138	0.0417	1905.4	0.043
GATA3(Zf),DR4/iTreg-Gata3-ChIP-Seq(GSE20898)/Homer	AGATGKDGAGATAAG	1	-0.4047	0.947	4	0.0012	61.5	0.0014
Hoxc9(Homeobox)/Ainv15-Hoxc9-ChIP-Seq(GSE21812)/Homer	GGCCATAAATCA	1	-0.4027	0.947	48	0.0145	679.5	0.0153
bZIP:IRF(bZIP,IRF)/Th17-BatF-ChIP-Seq(GSE39756)/Homer	NAGTTTCABTHTGACTNW	1	-0.4023	0.947	43	0.013	610.7	0.0138
Atoh1(bHLH)/Cerebellum-Atoh1-ChIP-Seq(GSE22111)/Homer	VNRVCAGCTGGY	1	-0.3692	0.9656	310	0.0938	4259.3	0.0962
GATA(Zf),IR3/iTreg-Gata3-ChIP-Seq(GSE20898)/Homer	NNNNNBAGATAWYATCTVHN	1	-0.3661	0.9656	11	0.0033	166.5	0.0038
Tbx5(T-box)/HL1-Tbx5.biotin-ChIP-Seq(GSE21529)/Homer	AGGTGTCA	1	-0.3371	0.9867	868	0.2626	11809.8	0.2668
Srebp1a(bHLH)/HepG2-Srebp1a-ChIP-Seq(GSE31477)/Homer	RTCACSCCAY	1	-0.3357	0.9867	42	0.0127	608.5	0.0137
GATA3(Zf)/iTreg-Gata3-ChIP-Seq(GSE20898)/Homer	AGATAASR	1	-0.3284	0.9867	176	0.0532	2454.3	0.0554
RBPJ:Ebox(?,bHLH)/Panc1-Rbpj1-ChIP-Seq(GSE47459)/Homer	GGGRAARRGRMCAGMTG	1	-0.2886	1	70	0.0212	1009.6	0.0228
Nkx6.1(Homeobox)/Islet-Nkx6.1-ChIP-Seq(GSE40975)/Homer	GKTAATGR	1	-0.2772	1	312	0.0944	4332.7	0.0979
FXR(NR),IR1/Liver-FXR-ChIP-Seq(Chong et al.)/Homer	AGGTCANTGACCTB	1	-0.2749	1	102	0.0309	1457.1	0.0329
NeuroD1(bHLH)/Islet-NeuroD1-ChIP-Seq(GSE30298)/Homer	GCCATCTGTT	1	-0.2697	1	200	0.0605	2807.6	0.0634
Reverb(NR),DR2/RAW-Reverba.biotin-ChIP-Seq(GSE45914)/Homer	GTRGGTCASTGGGTCA	1	-0.2682	1	27	0.0082	409.1	0.0092
PAX5(Paired,Homeobox),condensed/GM12878-PAX5-ChIP-Seq(GSE32465)/Homer	GTCACGCTCSCTGM	1	-0.2607	1	37	0.0112	553.5	0.0125
Gata4(Zf)/Heart-Gata4-ChIP-Seq(GSE35151)/Homer	NBWGATAAGR	1	-0.2567	1	111	0.0336	1588.7	0.0359
Hnf1(Homeobox)/Liver-Foxa2-Chip-Seq(GSE25694)/Homer	GGTTAAWCATTAA	1	-0.2474	1	8	0.0024	134.2	0.003
Nur77(NR)/K562-NR4A1-ChIP-Seq(GSE31363)/Homer	TGACCTTTNCNT	1	-0.2352	1	20	0.006	314.6	0.0071
EKLF(Zf)/Erythrocyte-Klf1-ChIP-Seq(GSE20478)/Homer	NWGGGTGTGGCY	1	-0.2244	1	63	0.0191	930	0.021
Nkx2.1(Homeobox)/LungAC-Nkx2.1-ChIP-Seq(GSE43252)/Homer	RSCACTYRAG	1	-0.2198	1	711	0.2151	9787	0.2211
Nr5a2(NR)/mES-Nr5a2-ChIP-Seq(GSE19019)/Homer	BTCAAGGTCA	1	-0.2016	1	128	0.0387	1847.4	0.0417
GATA(Zf),IR4/iTreg-Gata3-ChIP-Seq(GSE20898)/Homer	NAGATWNBNATCTNN	1	-0.1957	1	5	0.0015	93.1	0.0021
NFkB-p50,p52(RHD)/Monocyte-p50-ChIP-Chip(Schreiber et al.)/Homer	GGGGGAATCCCC	1	-0.1842	1	36	0.0109	558.6	0.0126
PRDM14(Zf)/H1-PRDM14-ChIP-Seq(GSE22767)/Homer	RGGTCTCTAACY	1	-0.1766	1	55	0.0166	833.1	0.0188
AR-halfsite(NR)/LNCaP-AR-ChIP-Seq(GSE27824)/Homer	CCAGGAACAG	1	-0.1761	1	1057	0.3197	14504.8	0.3277
Six1(Homeobox)/Myoblast-Six1-ChIP-Chip(GSE20150)/Homer	GKVTCADRTTWC	1	-0.1671	1	32	0.0097	505.7	0.0114
Pit1+1bp(Homeobox)/GCrat-Pit1-ChIP-Seq(GSE58009)/Homer	ATGCATAATTCA	1	-0.151	1	16	0.0048	272.4	0.0062
LXRE(NR),DR4/RAW-LXRb.biotin-ChIP-Seq(GSE21512)/Homer	RGGTTACTANAGGTCA	1	-0.1439	1	7	0.0021	133.3	0.003
ZBTB33(Zf)/GM12878-ZBTB33-ChIP-Seq(GSE32465)/Homer	GGVTCTCGCGAGAAC	1	-0.1396	1	42	0.0127	660.1	0.0149
Pax8(Paired,Homeobox)/Thyroid-Pax8-ChIP-Seq(GSE26938)/Homer	GTCATGCHTGRCTGS	1	-0.1078	1	86	0.026	1309.5	0.0296
Gata1(Zf)/K562-GATA1-ChIP-Seq(GSE18829)/Homer	SAGATAAGRV	1	-0.1059	1	60	0.0181	938	0.0212
REST-NRSF(Zf)/Jurkat-NRSF-ChIP-Seq/Homer	GGMGCTGTCCATGGTGCTGA	1	-0.09934	1	2	0.0006	53.7	0.0012
Foxh1(Forkhead)/hESC-FOXH1-ChIP-Seq(GSE29422)/Homer	NNTGTGGATTSS	1	-0.09743	1	79	0.0239	1216.8	0.0275
Gata2(Zf)/K562-GATA2-ChIP-Seq(GSE18829)/Homer	BBCTTATCTS	1	-0.09341	1	67	0.0203	1046.2	0.0236
PRDM9(Zf)/Testis-DMC1-ChIP-Seq(GSE35498)/Homer	ADGGYAGYAGCATCT	1	-0.09143	1	105	0.0318	1592.6	0.036
Sox10(HMG)/SciaticNerve-Sox3-ChIP-Seq(GSE35132)/Homer	CCWTTGTYYB	1	-0.08699	1	299	0.0904	4312	0.0974
HRE(HSF)/HepG2-HSF1-ChIP-Seq(GSE31477)/Homer	BSTTCTRGAABVTTCYAGAA	1	-0.08527	1	31	0.0094	522.5	0.0118
Sox4(HMG)/proB-Sox4-ChIP-Seq(GSE50066)/Homer	YCTTTGTTCC	1	-0.08313	1	141	0.0426	2110.6	0.0477
EBF(EBF)/proBcell-EBF-ChIP-Seq(GSE21978)/Homer	DGTCCCYRGGGA	1	-0.08253	1	55	0.0166	879.4	0.0199
RARg(NR)/ES-RARg-ChIP-Seq(GSE30538)/Homer	AGGTCAAGGTCA	1	-0.08113	1	3	0.0009	76.6	0.0017
Pit1(Homeobox)/GCrat-Pit1-ChIP-Seq(GSE58009)/Homer	ATGMATATDC	1	-0.07405	1	76	0.023	1191.5	0.0269
Hoxb4(Homeobox)/ES-Hoxb4-ChIP-Seq(GSE34014)/Homer	TGATTRATGGCY	1	-0.07123	1	17	0.0051	314.3	0.0071
Sox6(HMG)/Myotubes-Sox6-ChIP-Seq(GSE32627)/Homer	CCATTGTTNY	1	-0.05973	1	243	0.0735	3574.5	0.0807
TR4(NR),DR1/Hela-TR4-ChIP-Seq(GSE24685)/Homer	GAGGTCAAAGGTCA	1	-0.04554	1	19	0.0057	361.6	0.0082
Sox2(HMG)/mES-Sox2-ChIP-Seq(GSE11431)/Homer	BCCATTGTTC	1	-0.04339	1	137	0.0414	2106.1	0.0476
MafF(bZIP)/HepG2-MafF-ChIP-Seq(GSE31477)/Homer	HWWGTCAGCAWWTTT	1	-0.03796	1	15	0.0045	302.3	0.0068
EBNA1(EBV virus)/Raji-EBNA1-ChIP-Seq(GSE30709)/Homer	GGYAGCAYDTGCTDCCCNNN	1	-0.02808	1	1	0.0003	48.6	0.0011
OCT4-SOX2-TCF-NANOG(POU,Homeobox,HMG)/mES-Oct4-ChIP-Seq(GSE11431)/Homer	ATTTGCATAACAATG	1	-0.02728	1	7	0.0021	173.6	0.0039
HOXA9(Homeobox)/HSC-Hoxa9-ChIP-Seq(GSE33509)/Homer	GGCCATAAATCA	1	-0.02708	1	62	0.0188	1043.9	0.0236
FOXA1:AR(Forkhead,NR)/LNCAP-AR-ChIP-Seq(GSE27824)/Homer	AGTAAACAAAAAAGAACAND	1	-0.02623	1	2	0.0006	74.8	0.0017
Oct4:Sox17(POU,Homeobox,HMG)/F9-Sox17-ChIP-Seq(GSE44553)/Homer	CCATTGTATGCAAAT	1	-0.02387	1	7	0.0021	176.8	0.004
FOXA1(Forkhead)/LNCAP-FOXA1-ChIP-Seq(GSE27824)/Homer	WAAGTAAACA	1	-0.02102	1	114	0.0345	1825.1	0.0412
Ascl1(bHLH)/NeuralTubes-Ascl1-ChIP-Seq(GSE55840)/Homer	NNVVCAGCTGBN	1	-0.01894	1	492	0.1488	7166.3	0.1619
Ptf1a(bHLH)/Panc1-Ptf1a-ChIP-Seq(GSE47459)/Homer	ACAGCTGTTN	1	-0.01891	1	801	0.2423	11416.1	0.2579
TCFL2(HMG)/K562-TCF7L2-ChIP-Seq(GSE29196)/Homer	ACWTCAAAGG	1	-0.01826	1	6	0.0018	163.4	0.0037
VDR(NR),DR3/GM10855-VDR+vitD-ChIP-Seq(GSE22484)/Homer	ARAGGTCANWGAGTTCANNN	1	-0.01774	1	29	0.0088	555	0.0125
Eomes(T-box)/H9-Eomes-ChIP-Seq(GSE26097)/Homer	ATTAACACCT	1	-0.01695	1	330	0.0998	4920.1	0.1111
Sox3(HMG)/NPC-Sox3-ChIP-Seq(GSE33059)/Homer	CCWTTGTY	1	-0.01412	1	281	0.085	4247.2	0.0959
Tcf3(HMG)/mES-Tcf3-ChIP-Seq(GSE11724)/Homer	ASWTCAAAGG	1	-0.009451	1	22	0.0067	461.8	0.0104
E2A(bHLH)/proBcell-E2A-ChIP-Seq(GSE21978)/Homer	DNRCAGCTGY	1	-0.007448	1	466	0.141	6906.2	0.156
GFX(?)/Promoter/Homer	ATTCTCGCGAGA	1	-0.007291	1	9	0.0027	240.2	0.0054
HRE(HSF)/Striatum-HSF1-ChIP-Seq(GSE38000)/Homer	TTCTAGAABNTTCTA	1	-0.005546	1	24	0.0073	511.5	0.0116
FOXA1(Forkhead)/MCF7-FOXA1-ChIP-Seq(GSE26831)/Homer	WAAGTAAACA	1	-0.005337	1	79	0.0239	1381.1	0.0312
RORgt(NR)/EL4-RORgt.Flag-ChIP-Seq(GSE56019)/Homer	AAYTAGGTCA	1	-0.005097	1	9	0.0027	248.6	0.0056
Esrrb(NR)/mES-Esrrb-ChIP-Seq(GSE11431)/Homer	KTGACCTTGA	1	-0.004459	1	119	0.036	1992.5	0.045
Srebp2(bHLH)/HepG2-Srebp2-ChIP-Seq(GSE31477)/Homer	CGGTCACSCCAC	1	-0.003995	1	23	0.007	504.9	0.0114
Pdx1(Homeobox)/Islet-Pdx1-ChIP-Seq(SRA008281)/Homer	YCATYAATCA	1	-0.003575	1	82	0.0248	1446.7	0.0327
Maz(Zf)/HepG2-Maz-ChIP-Seq(GSE31477)/Homer	GGGGGGGG	1	-0.002676	1	728	0.2202	10650.6	0.2406
PRDM1(Zf)/Hela-PRDM1-ChIP-Seq(GSE31477)/Homer	ACTTTCACTTTC	1	-0.002007	1	64	0.0194	1193.5	0.027
Nr5a2(NR)/Pancreas-LRH1-ChIP-Seq(GSE34295)/Homer	BTCAAGGTCA	1	-0.002006	1	145	0.0439	2424.5	0.0548
Fox:Ebox(Forkhead,bHLH)/Panc1-Foxa2-ChIP-Seq(GSE47459)/Homer	NNNVCTGWGYAAACASN	1	-0.001449	1	129	0.039	2203.5	0.0498
Tbox:Smad(T-box,MAD)/ESCd5-Smad2_3-ChIP-Seq(GSE29422)/Homer	AGGTGHCAGACA	1	-0.001397	1	25	0.0076	569.4	0.0129
HNF4a(NR),DR1/HepG2-HNF4a-ChIP-Seq(GSE25021)/Homer	CARRGKBCAAAGTYCA	1	-0.000729	1	69	0.0209	1313.4	0.0297
PPARE(NR),DR1/3T3L1-Pparg-ChIP-Seq(GSE13511)/Homer	TGACCTTTGCCCCA	1	-0.000107	1	174	0.0526	3016.8	0.0681
E2A(bHLH),near_PU.1/Bcell-PU.1-ChIP-Seq(GSE21512)/Homer	NVCACCTGBN	1	-6.1e-05	1	406	0.1228	6451.4	0.1457
Erra(NR)/HepG2-Erra-ChIP-Seq(GSE31477)/Homer	CAAAGGTCAG	1	-4e-05	1	538	0.1627	8366.5	0.189
Tcf4(HMG)/Hct116-Tcf4-ChIP-Seq(SRA012054)/Homer	ASATCAAAGGVA	1	-1.2e-05	1	36	0.0109	895.7	0.0202
RXR(NR),DR1/3T3L1-RXR-ChIP-Seq(GSE13511)/Homer	TAGGGCAAAGGTCA	1	-1e-05	1	226	0.0684	3919.1	0.0885
Pax7(Paired,Homeobox),longest/Myoblast-Pax7-ChIP-Seq(GSE25064)/Homer	NTAATTDGCYAATTANNWWD	1	0	1	0	0	20	0.0005
Pax7(Paired,Homeobox),long/Myoblast-Pax7-ChIP-Seq(GSE25064)/Homer	TAATCHGATTAC	1	0	1	0	0	14.4	0.0003

[truncated: 1 more sheets: PPAR+ZFP407(all) overlap motifs]
